# Supplementary material for: Human-lineage-specific genomic elements are associated with neurodegenerative disease and APOE transcript usage
Source: Nat Commun. 2021 Apr 6;12:2076. doi: 10.1038/s41467-021-22262-5 (PMC8024253; doi:10.1038/s41467-021-22262-5)
Supplement: Supplementary file 3 — Source Data [file 41467_2021_22262_MOESM3_ESM.zip]

Archive with 11 entries (11 files):
- Sourcedata_Fig2a.csv
- Sourcedata_Fig2b.csv
- Sourcedata_Fig3.csv
- Sourcedata_Fig4.txt
- Sourcedata_Fig5.csv
- Sourcedata_Fig6.csv
- Sourcedata_SupplementaryFig2a.txt
- Sourcedata_SupplementaryFig2b.txt
- Sourcedata_SupplementaryFig3.csv
- Sourcedata_SupplementaryFig6.csv
- Sourcedata_SupplementaryFig7.csv
