# Supplementary material for: Human-lineage-specific genomic elements are associated with neurodegenerative disease and APOE transcript usage
Source: Nat Commun. 2021 Apr 6;12:2076. doi: 10.1038/s41467-021-22262-5 (PMC8024253; doi:10.1038/s41467-021-22262-5)
Supplement: Supplementary file 3 — Source Data [file 41467_2021_22262_MOESM3_ESM.zip › Sourcedata_Fig2a.csv]

Decile	subject_annot	n
100-90	Intron_Dist	1493428
100-90	Intron_Cis	6063
100-90	Exon_PCCDS	28801
100-90	Exon_NCRNA	168225
100-90	Exon_PCUTR	104801
100-90	Promoter	151836
100-90	PromFlanking	168907
100-90	Enhancer	29648
100-90	intergenic	42121
100-90	H3K9me3	150105
100-90	H3K27me3	51599
100-90	Hist_multi	514781
100-90	other	197315
90-80	Intron_Dist	1567586
90-80	Intron_Cis	5281
90-80	Exon_PCCDS	23665
90-80	Exon_NCRNA	133368
90-80	Exon_PCUTR	83261
90-80	Promoter	112093
90-80	PromFlanking	137055
90-80	Enhancer	27962
90-80	intergenic	57073
90-80	H3K9me3	183108
90-80	H3K27me3	64222
90-80	Hist_multi	546060
90-80	other	167280
80-70	Intron_Dist	1599957
80-70	Intron_Cis	5272
80-70	Exon_PCCDS	23172
80-70	Exon_NCRNA	118870
80-70	Exon_PCUTR	75380
80-70	Promoter	94443
80-70	PromFlanking	121311
80-70	Enhancer	26526
80-70	intergenic	64727
80-70	H3K9me3	198243
80-70	H3K27me3	70202
80-70	Hist_multi	558234
80-70	other	152061
70-60	Intron_Dist	1619199
70-60	Intron_Cis	5628
70-60	Exon_PCCDS	23795
70-60	Exon_NCRNA	110764
70-60	Exon_PCUTR	70489
70-60	Promoter	81381
70-60	PromFlanking	109645
70-60	Enhancer	25388
70-60	intergenic	70243
70-60	H3K9me3	210120
70-60	H3K27me3	75744
70-60	Hist_multi	565731
70-60	other	140534
60-50	Intron_Dist	1629797
60-50	Intron_Cis	6420
60-50	Exon_PCCDS	26485
60-50	Exon_NCRNA	103710
60-50	Exon_PCUTR	67792
60-50	Promoter	72551
60-50	PromFlanking	99865
60-50	Enhancer	24331
60-50	intergenic	74392
60-50	H3K9me3	221955
60-50	H3K27me3	79713
60-50	Hist_multi	570866
60-50	other	130986
50-40	Intron_Dist	1632989
50-40	Intron_Cis	7573
50-40	Exon_PCCDS	31591
50-40	Exon_NCRNA	98758
50-40	Exon_PCUTR	66725
50-40	Promoter	65134
50-40	PromFlanking	91839
50-40	Enhancer	23498
50-40	intergenic	77922
50-40	H3K9me3	234926
50-40	H3K27me3	84507
50-40	Hist_multi	570433
50-40	other	123160
40-30	Intron_Dist	1621248
40-30	Intron_Cis	11026
40-30	Exon_PCCDS	43030
40-30	Exon_NCRNA	96127
40-30	Exon_PCUTR	68246
40-30	Promoter	61556
40-30	PromFlanking	85780
40-30	Enhancer	22862
40-30	intergenic	81568
40-30	H3K9me3	248547
40-30	H3K27me3	90404
40-30	Hist_multi	562678
40-30	other	116152
30-20	Intron_Dist	1576807
30-20	Intron_Cis	18061
30-20	Exon_PCCDS	78022
30-20	Exon_NCRNA	98375
30-20	Exon_PCUTR	76895
30-20	Promoter	63310
30-20	PromFlanking	82494
30-20	Enhancer	21881
30-20	intergenic	85806
30-20	H3K9me3	261937
30-20	H3K27me3	97422
30-20	Hist_multi	535960
30-20	other	112271
20-10	Intron_Dist	1330930
20-10	Intron_Cis	22970
20-10	Exon_PCCDS	409710
20-10	Exon_NCRNA	114664
20-10	Exon_PCUTR	118201
20-10	Promoter	85729
20-10	PromFlanking	87792
20-10	Enhancer	21425
20-10	intergenic	75629
20-10	H3K9me3	220442
20-10	H3K27me3	89627
20-10	Hist_multi	423375
20-10	other	109247
10-0	Intron_Dist	1132506
10-0	Intron_Cis	20376
10-0	Exon_PCCDS	764998
10-0	Exon_NCRNA	113865
10-0	Exon_PCUTR	160420
10-0	Promoter	32288
10-0	PromFlanking	89953
10-0	Enhancer	28115
10-0	intergenic	59938
10-0	H3K9me3	153170
10-0	H3K27me3	73969
10-0	Hist_multi	351337
10-0	other	129085
