# Supplementary material for: Human-lineage-specific genomic elements are associated with neurodegenerative disease and APOE transcript usage
Source: Nat Commun. 2021 Apr 6;12:2076. doi: 10.1038/s41467-021-22262-5 (PMC8024253; doi:10.1038/s41467-021-22262-5)
Supplement: Supplementary file 3 — Source Data [file 41467_2021_22262_MOESM3_ESM.zip › Sourcedata_Fig2b.csv]

density_cut_off	type	gene_biotype_tidy	n_genes	n_all	propor_genes
0.1	constrained_log2_cutoff_1	lncRNA	4907	14450	0.3395847750865052
0.1	constrained_log2_cutoff_1	miRNA	386	14450	0.02671280276816609
0.1	constrained_log2_cutoff_1	other and miscRNA	1339	14450	0.09266435986159169
0.1	constrained_log2_cutoff_1	protein_coding	7646	14450	0.5291349480968858
0.1	constrained_log2_cutoff_1	snRNA	172	14450	0.011903114186851211
0.1	non_conserved_no_overlap	lncRNA	2546	4787	0.5318571130144141
0.1	non_conserved_no_overlap	miRNA	606	4787	0.1265928556507207
0.1	non_conserved_no_overlap	other and miscRNA	1094	4787	0.22853561729684563
0.1	non_conserved_no_overlap	protein_coding	241	4787	0.05034468351786087
0.1	non_conserved_no_overlap	snRNA	300	4787	0.06266973052015877
0.1	no_overlap_constrained_set	lncRNA	450	1101	0.4087193460490463
0.1	no_overlap_constrained_set	miRNA	253	1101	0.22979109900090827
0.1	no_overlap_constrained_set	other and miscRNA	267	1101	0.24250681198910082
0.1	no_overlap_constrained_set	protein_coding	43	1101	0.03905540417801998
0.1	no_overlap_constrained_set	snRNA	88	1101	0.07992733878292461
0.2	constrained_log2_cutoff_1	lncRNA	2479	5753	0.4309056144620198
0.2	constrained_log2_cutoff_1	miRNA	323	5753	0.05614462019815748
0.2	constrained_log2_cutoff_1	other and miscRNA	710	5753	0.12341387102381367
0.2	constrained_log2_cutoff_1	protein_coding	2114	5753	0.3674604554145663
0.2	constrained_log2_cutoff_1	snRNA	127	5753	0.022075438901442725
0.2	non_conserved_no_overlap	lncRNA	1089	2306	0.4722463139635733
0.2	non_conserved_no_overlap	miRNA	397	2306	0.17215958369470946
0.2	non_conserved_no_overlap	other and miscRNA	571	2306	0.24761491760624457
0.2	non_conserved_no_overlap	protein_coding	95	2306	0.0411968777103209
0.2	non_conserved_no_overlap	snRNA	154	2306	0.06678230702515178
0.2	no_overlap_constrained_set	lncRNA	275	830	0.3313253012048193
0.2	no_overlap_constrained_set	miRNA	233	830	0.28072289156626506
0.2	no_overlap_constrained_set	other and miscRNA	214	830	0.25783132530120484
0.2	no_overlap_constrained_set	protein_coding	34	830	0.04096385542168675
0.2	no_overlap_constrained_set	snRNA	74	830	0.0891566265060241
0.3	constrained_log2_cutoff_1	lncRNA	1448	2875	0.5036521739130435
0.3	constrained_log2_cutoff_1	miRNA	289	2875	0.10052173913043479
0.3	constrained_log2_cutoff_1	other and miscRNA	449	2875	0.15617391304347827
0.3	constrained_log2_cutoff_1	protein_coding	588	2875	0.20452173913043478
0.3	constrained_log2_cutoff_1	snRNA	101	2875	0.035130434782608695
0.3	non_conserved_no_overlap	lncRNA	483	1161	0.4160206718346253
0.3	non_conserved_no_overlap	miRNA	280	1161	0.24117140396210163
0.3	non_conserved_no_overlap	other and miscRNA	271	1161	0.23341946597760552
0.3	non_conserved_no_overlap	protein_coding	42	1161	0.03617571059431524
0.3	non_conserved_no_overlap	snRNA	85	1161	0.07321274763135228
0.3	no_overlap_constrained_set	lncRNA	189	687	0.27510917030567683
0.3	no_overlap_constrained_set	miRNA	218	687	0.3173216885007278
0.3	no_overlap_constrained_set	other and miscRNA	191	687	0.2780203784570597
0.3	no_overlap_constrained_set	protein_coding	27	687	0.039301310043668124
0.3	no_overlap_constrained_set	snRNA	62	687	0.09024745269286755
0.4	constrained_log2_cutoff_1	lncRNA	881	1667	0.528494301139772
0.4	constrained_log2_cutoff_1	miRNA	247	1667	0.14817036592681462
0.4	constrained_log2_cutoff_1	other and miscRNA	271	1667	0.16256748650269945
0.4	constrained_log2_cutoff_1	protein_coding	195	1667	0.11697660467906419
0.4	constrained_log2_cutoff_1	snRNA	73	1667	0.04379124175164967
0.4	non_conserved_no_overlap	lncRNA	206	592	0.34797297297297297
0.4	non_conserved_no_overlap	miRNA	181	592	0.30574324324324326
0.4	non_conserved_no_overlap	other and miscRNA	141	592	0.23817567567567569
0.4	non_conserved_no_overlap	protein_coding	13	592	0.02195945945945946
0.4	non_conserved_no_overlap	snRNA	51	592	0.08614864864864864
0.4	no_overlap_constrained_set	lncRNA	140	587	0.23850085178875638
0.4	no_overlap_constrained_set	miRNA	209	587	0.35604770017035775
0.4	no_overlap_constrained_set	other and miscRNA	170	587	0.28960817717206133
0.4	no_overlap_constrained_set	protein_coding	20	587	0.034071550255536626
0.4	no_overlap_constrained_set	snRNA	48	587	0.0817717206132879
0.5	constrained_log2_cutoff_1	lncRNA	531	1026	0.5175438596491229
0.5	constrained_log2_cutoff_1	miRNA	211	1026	0.20565302144249512
0.5	constrained_log2_cutoff_1	other and miscRNA	170	1026	0.16569200779727095
0.5	constrained_log2_cutoff_1	protein_coding	60	1026	0.05847953216374269
0.5	constrained_log2_cutoff_1	snRNA	54	1026	0.05263157894736842
0.5	non_conserved_no_overlap	lncRNA	79	287	0.27526132404181186
0.5	non_conserved_no_overlap	miRNA	117	287	0.4076655052264808
0.5	non_conserved_no_overlap	other and miscRNA	60	287	0.20905923344947736
0.5	non_conserved_no_overlap	protein_coding	5	287	0.017421602787456445
0.5	non_conserved_no_overlap	snRNA	26	287	0.09059233449477352
0.5	no_overlap_constrained_set	lncRNA	98	503	0.19483101391650098
0.5	no_overlap_constrained_set	miRNA	200	503	0.3976143141153082
0.5	no_overlap_constrained_set	other and miscRNA	150	503	0.2982107355864811
0.5	no_overlap_constrained_set	protein_coding	16	503	0.03180914512922465
0.5	no_overlap_constrained_set	snRNA	39	503	0.0775347912524851
