# Supplementary material for: Human-lineage-specific genomic elements are associated with neurodegenerative disease and APOE transcript usage
Source: Nat Commun. 2021 Apr 6;12:2076. doi: 10.1038/s41467-021-22262-5 (PMC8024253; doi:10.1038/s41467-021-22262-5)
Supplement: Supplementary file 3 — Source Data [file 41467_2021_22262_MOESM3_ESM.zip › Sourcedata_Fig3.csv]

Prop._SNPs	Prop._h2	Prop._h2_std_error	Enrichment	Enrichment_std_error	Enrichment_p	Coefficient	Coefficient_std_error	Coefficient_z-score	annot_name	GWAS	Enrichment.Lower.SE	Enrichment.Upper.SE	Log_P	Coefficient.Lower.SE	Coefficient.Upper.SE	Z_score_P	Z_score_logP	Annotation	Bonferroni_coeff_P_multiple	significance_FDR_coeff_p_multiple	significance_FDR_enrichment_p_multiple	log_FDR_enrichment_p	log_FDR_coefficient_p
0.0307095326189	0.398428417099	0.154110656557	12.9740957651	5.01833285675	0.00986793358814	1.88709629905e-8	9.62427824336e-9	1.96076656486	annotation.CNCR	AD2019	7.95576290835	17.99242862185	2.0057737820036823	9.246684747140001e-9	2.8495241233860002e-8	0.024953130015786026	1.6028749705486038	CNCR	0.3742969502367904	0.02879207309513772	0.011386077217084616	1.9436258752548379	1.5407270637997594
0.0547002797284	0.532372799104	0.171501350165	9.73254253447	3.13529201344	0.0019609684383	1.12207017745e-8	5.71029525633e-9	1.9649950258	annotation.constrained	AD2019	6.597250521029999	12.86783454791	2.7075293962263802	5.51040651817e-9	1.6930997030829998e-8	0.024707406632341472	1.6071728371301266	Constrained	0.37061109948512205	0.02879207309513772	0.002674047870409091	2.5728308223289242	1.5407270637997594
0.125510203054	-0.340524136367	0.410350110208	-2.71311915749	3.2694561894	0.216137941092	-8.5123965649e-9	5.36947077649e-9	-1.58533250654	annotation.nonconserved	AD2019	-5.98257534689	0.5563370319100001	0.6652689898934374	-1.388186734139e-8	-3.1429257884099993e-9	0.943554596439416	0.025232965402208672	Non-conserved	1	0.943554596439416	0.23157636545571428	0.6353057665159942	0.025232965402208672
0.0307095326189	0.339160418116	0.0301273754294	11.0441413201	0.981043111377	5.11577138551e-20	2.96120700639e-7	2.94381069179e-8	10.0590945425	annotation.CNCR	Intelligence2018	10.063098208723	12.025184431477	19.291088871587814	2.666825937211e-7	3.255588075569e-7	4.188259401421806e-24	23.37796642796805	CNCR	6.282389102132709e-23	6.282389102132709e-23	3.8368285391324997e-19	18.416027608196114	22.20187516891237
0.0547002797284	0.44123925626	0.0368809769168	8.06648994211	0.674237446316	3.19689491144e-21	1.84878982013e-7	1.96405917704e-8	9.41310649775	annotation.constrained	Intelligence2018	7.392252495794	8.740727388426	20.495271639653193	1.652383902426e-7	2.0451957378340001e-7	2.4084287780090725e-21	20.61826619210437	Constrained	3.612643167013609e-20	1.8063215835068044e-20	4.7953423671600005e-20	19.319180380597512	19.74320492871267
0.125510203054	0.329821442601	0.0450559829377	2.62784566175	0.358982631224	1.32044898311e-5	6.27914517109e-8	1.22511854645e-8	5.12533680049	annotation.nonconserved	Intelligence2018	2.268863030526	2.9868282929739998	4.8792783735421175	5.05402662464e-8	7.50426371754e-8	1.4850316801633812e-7	6.828264281448866	Non-conserved	2.227547520245072e-6	3.712579200408453e-7	2.8295335352357143e-5	4.548285154500693	6.430324272776828
0.0307095326189	0.33029333505	0.0566657341027	10.7554009092	1.84521642859	1.39140294004e-7	1.13394964305e-7	2.09149604947e-8	5.42171544307	annotation.CNCR	MDD2018	8.91018448061	12.60061733779	6.8565470833114155	9.24800038103e-8	1.343099247997e-7	2.951489827820441e-8	7.529958709216991	CNCR	4.4272347417306613e-7	8.854469483461323e-8	3.4785073501e-7	6.458607074639378	7.052837454497328
0.0547002797284	0.403657478371	0.0628031812973	7.37944084336	1.14813272636	1.50562898288e-8	6.2942068815e-8	1.27393444623e-8	4.94076198357	annotation.constrained	MDD2018	6.231308117	8.527573569720001	7.822282033805432	5.020272435270001e-8	7.568141327730001e-8	3.890892784242062e-7	6.409950736262199	Constrained	5.836339176363093e-6	8.337627394804419e-7	4.51688694864e-8	7.345160779085769	6.078957517220775
0.125510203054	0.432541221979	0.0795818590285	3.44626342285	0.634066849483	5.01598989486e-4	3.84348846477e-8	9.83428611803e-9	3.90825365323	annotation.nonconserved	MDD2018	2.8121965733670002	4.080330272333	3.2996433470997806	2.8600598529669998e-8	4.826917076573e-8	4.6482837212609474e-5	4.332707371405709	Non-conserved	6.972425581891421e-4	8.715531977364276e-5	9.4049810528625e-4	3.026642075036043	4.059706099341971
0.0307095326189	0.334256764036	0.100761725972	10.8844627557	3.281122094	0.00193428773395	2.56527321879e-8	9.27149066592e-9	2.76684010287	annotation.CNCR	PD2019.ex23&Me	7.603340661699999	14.1655848497	2.713478922201307	1.638124152198e-8	3.492422285382e-8	0.0028301254866396363	2.548194307604008	CNCR	0.04245188229959455	0.004245188229959455	0.002674047870409091	2.5728308223289242	2.3721030485483268
0.0547002797284	0.367301001413	0.128703440307	6.71479201271	2.35288449979	0.00880625834235	1.32206249368e-8	6.35542307659e-9	2.08021162044	annotation.constrained	PD2019.ex23&Me	4.36190751292	9.0676765125	2.0552085781302614	6.865201860210001e-9	1.957604801339e-8	0.018753063429515937	1.7269277774369822	Constrained	0.28129595144273906	0.025572359222067183	0.0110078229279375	1.9582985651222047	1.592229203539526
0.125510203054	0.149454672028	0.132974635919	1.19077707144	1.05947271762	0.856765410872	1.27963471833e-10	3.47601167207e-9	0.036813303264	annotation.nonconserved	PD2019.ex23&Me	0.13130435381999983	2.2502497890599997	0.06713807505511044	-3.348048200237e-9	3.603975143903e-9	0.4853169333841693	0.3139745552806217	Non-conserved	1	0.5199824286258957	0.856765410872	0.06713807505511044	0.28401133190317845
0.0307095326189	0.33881044546	0.0340958397851	11.0327450979	1.11026892555	2.50238037762e-16	6.5337782807e-7	7.40006555957e-8	8.82935188629	annotation.CNCR	SCZ2018	9.922476172349999	12.14301402345	15.601646674120873	5.793771724743e-7	7.273784836656999e-7	5.264200155653328e-19	18.278667606315988	CNCR	7.896300233479991e-18	2.632100077826664e-18	9.383926416074999e-16	15.027615406393155	17.57969760197997
0.0547002797284	0.425132174241	0.0407192288028	7.77202925381	0.744406226166	2.18866043456e-17	4.04177094623e-7	4.77954554761e-8	8.45639173426	annotation.constrained	SCZ2018	7.027623027644	8.516435479976	16.659821612957497	3.563816391469e-7	4.5197255009909997e-7	1.3788903631632493e-17	16.86047026360378	Constrained	2.068335544744874e-16	5.170838861862185e-17	1.09433021728e-16	15.960851608621478	16.28643899587606
0.125510203054	0.308865894061	0.0522894478957	2.46088275332	0.416615116726	8.75386006706e-4	1.18255268244e-7	3.30664004902e-8	3.57629698096	annotation.nonconserved	SCZ2018	2.044267636594	2.877497870046	3.057800399988087	8.518886775380001e-8	1.513216687342e-7	1.7424786483079643e-4	3.758832534882087	Non-conserved	0.0026137179724619462	2.904131080513274e-4	0.0014589766778433334	2.835951650371731	3.536983785265731
