# Supplementary material for: Human-lineage-specific genomic elements are associated with neurodegenerative disease and APOE transcript usage
Source: Nat Commun. 2021 Apr 6;12:2076. doi: 10.1038/s41467-021-22262-5 (PMC8024253; doi:10.1038/s41467-021-22262-5)
Supplement: Supplementary file 3 — Source Data [file 41467_2021_22262_MOESM3_ESM.zip › Sourcedata_Fig4.txt]

term_ID	description	frequency	minuslog_p.value	uniqueness	dispensability	gene_density	annotation	tissue
GO:0021515	cell differentiation in spinal cord	0.0001300	6.4389	0.21	0	0.3	CNCRs	nervous_system
GO:0044271	cellular nitrogen compound biosynthetic process	0.2250200	1.3215	0.89	0.03	0.3	CNCRs	ubiquitous
GO:0006614	SRP-dependent cotranslational protein targeting to membrane	0.0013800	2.752	0.44	0.12	0.3	CNCRs	ubiquitous
GO:0045165	cell fate commitment	0.0009100	1.4067	0.36	0.56	0.3	CNCRs	ubiquitous
GO:0048663	neuron fate commitment	0.0001900	6.2628	0.26	0.58	0.3	CNCRs	nervous_system
GO:0021871	forebrain regionalization	0.0000500	4.1018	0.28	0.67	0.3	CNCRs	nervous_system
GO:0016458	gene silencing	0.0017400	114.5406	0.55	0	0.3	Constrained	ubiquitous
GO:0032501	multicellular organismal process	0.0237300	5.4908	0.99	0	0.3	Constrained	ubiquitous
GO:0032502	developmental process	0.0281200	4.3429	0.99	0	0.3	Constrained	ubiquitous
GO:0040011	locomotion	0.0099700	12.0246	0.99	0	0.3	Constrained	ubiquitous
GO:0051674	localization of cell	0.0063300	14.4498	0.93	0	0.3	Constrained	ubiquitous
GO:0065007	biological regulation	0.2049800	2.1965	1	0	0.3	Constrained	ubiquitous
GO:0035924	cellular response to vascular endothelial growth factor stimulus	0.0001000	5.6925	0.88	0.02	0.3	Constrained	other_tissue_specific
GO:0008283	cell proliferation	0.0039400	14.9101	0.92	0.07	0.3	Constrained	ubiquitous
GO:0010467	gene expression	0.1967100	19.1739	0.96	0.14	0.3	Constrained	ubiquitous
GO:1904994	regulation of leukocyte adhesion to vascular endothelial cell	0.0000100	3.1945	0.79	0.15	0.3	Constrained	other_tissue_specific
GO:0010660	regulation of muscle cell apoptotic process	0.0000600	15.9208	0.67	0.16	0.3	Constrained	other_tissue_specific
GO:0006928	movement of cell or subcellular component	0.0097300	11.4089	0.85	0.17	0.3	Constrained	ubiquitous
GO:0097006	regulation of plasma lipoprotein particle levels	0.0001100	1.9393	0.79	0.17	0.3	Constrained	other_tissue_specific
GO:0043170	macromolecule metabolic process	0.3949100	4.4023	0.98	0.18	0.3	Constrained	ubiquitous
GO:0001936	regulation of endothelial cell proliferation	0.0001800	30.9957	0.68	0.18	0.3	Constrained	other_tissue_specific
GO:1902806	regulation of cell cycle G1/S phase transition	0.0003300	7.9281	0.7	0.18	0.3	Constrained	ubiquitous
GO:1901342	regulation of vasculature development	0.0005300	48.8665	0.44	0.19	0.3	Constrained	other_tissue_specific
GO:0042953	lipoprotein transport	0.0004200	1.5498	0.87	0.21	0.3	Constrained	other_tissue_specific
GO:0045974	regulation of translation, ncRNA-mediated	0.0000600	25.7399	0.74	0.25	0.3	Constrained	ubiquitous
GO:0043491	protein kinase B signaling	0.0003100	1.5607	0.72	0.25	0.3	Constrained	ubiquitous
GO:0048519	negative regulation of biological process	0.0198400	24.1643	0.71	0.26	0.3	Constrained	ubiquitous
GO:0032879	regulation of localization	0.0072600	11.0376	0.71	0.3	0.3	Constrained	ubiquitous
GO:0040029	regulation of gene expression, epigenetic	0.0013000	108.8996	0.74	0.31	0.3	Constrained	ubiquitous
GO:0048583	regulation of response to stimulus	0.0112000	2.1537	0.69	0.31	0.3	Constrained	ubiquitous
GO:0010608	posttranscriptional regulation of gene expression	0.0071900	87.3161	0.7	0.35	0.3	Constrained	ubiquitous
GO:0034248	regulation of cellular amide metabolic process	0.0070000	8.0706	0.69	0.38	0.3	Constrained	ubiquitous
GO:1904683	regulation of metalloendopeptidase activity	0.0000100	9.2062	0.76	0.39	0.3	Constrained	ubiquitous
GO:0002250	adaptive immune response	0.0005300	9.3958	0.32	0	0.3	non_conserved	other_tissue_specific
GO:0031424	keratinization	0.0000500	6.6402	0.39	0	0.3	non_conserved	other_tissue_specific
GO:0043588	skin development	0.0004400	3.6326	0.49	0.55	0.3	non_conserved	other_tissue_specific
GO:0008544	epidermis development	0.0005800	3.1367	0.42	0.61	0.3	non_conserved	other_tissue_specific
GO:0002377	immunoglobulin production	0.0002400	1.9031	0.37	0.64	0.3	non_conserved	other_tissue_specific
GO:0006958	complement activation, classical pathway	0.0000800	2.8386	0.3	0.67	0.3	non_conserved	other_tissue_specific
