# Supplementary material for: Human-lineage-specific genomic elements are associated with neurodegenerative disease and APOE transcript usage
Source: Nat Commun. 2021 Apr 6;12:2076. doi: 10.1038/s41467-021-22262-5 (PMC8024253; doi:10.1038/s41467-021-22262-5)
Supplement: Supplementary file 3 — Source Data [file 41467_2021_22262_MOESM3_ESM.zip › Sourcedata_Fig5.csv]

seqnames	start	end	score	value
chr19	44905754	44905754	MC	0.463751597
chr19	44905755	44905755	MC	0.472652487
chr19	44905756	44905756	MC	0.491839953
chr19	44905757	44905757	MC	0.503165294
chr19	44905758	44905758	MC	0.513359735
chr19	44905759	44905759	MC	0.514098305
chr19	44905760	44905760	MC	0.504100469
chr19	44905761	44905761	MC	0.491563536
chr19	44905762	44905762	MC	0.47314792
chr19	44905763	44905763	MC	0.476237481
chr19	44905764	44905764	MC	0.477609135
chr19	44905765	44905765	MC	0.467910603
chr19	44905766	44905766	MC	0.475208746
chr19	44905767	44905767	MC	0.481650179
chr19	44905768	44905768	MC	0.497918674
chr19	44905769	44905769	MC	0.513089022
chr19	44905770	44905770	MC	0.513328993
chr19	44905771	44905771	MC	0.509678747
chr19	44905772	44905772	MC	0.545292001
chr19	44905773	44905773	MC	0.563324038
chr19	44905774	44905774	MC	0.56474618
chr19	44905775	44905775	MC	0.574670292
chr19	44905776	44905776	MC	0.572845074
chr19	44905777	44905777	MC	0.576092489
chr19	44905778	44905778	MC	0.591486156
chr19	44905779	44905779	MC	0.593582827
chr19	44905780	44905780	MC	0.664081914
chr19	44905781	44905781	MC	0.681576293
chr19	44905782	44905782	MC	0.689429771
chr19	44905783	44905783	MC	0.71468116
chr19	44905784	44905784	MC	0.715659132
chr19	44905785	44905785	MC	0.713791233
chr19	44905786	44905786	MC	0.71977169
chr19	44905787	44905787	MC	0.725316677
chr19	44905788	44905788	MC	0.822288437
chr19	44905789	44905789	MC	0.836829679
chr19	44905790	44905790	MC	0.832805942
chr19	44905791	44905791	MC	0.837742287
chr19	44905792	44905792	MC	0.840118846
chr19	44905793	44905793	MC	0.858573324
chr19	44905794	44905794	MC	0.858492833
chr19	44905795	44905795	MC	0.877653544
chr19	44905796	44905796	MC	0.905029901
chr19	44905797	44905797	MC	0.904439712
chr19	44905798	44905798	MC	0.902218294
chr19	44905799	44905799	MC	0.957154748
chr19	44905800	44905800	MC	0.970027157
chr19	44905801	44905801	MC	1.007740576
chr19	44905802	44905802	MC	1.010927059
chr19	44905803	44905803	MC	1.026199065
chr19	44905804	44905804	MC	1.083113636
chr19	44905805	44905805	MC	1.164471183
chr19	44905806	44905806	MC	1.200200441
chr19	44905807	44905807	MC	1.288878977
chr19	44905808	44905808	MC	1.316263594
chr19	44905809	44905809	MC	1.885730982
chr19	44905810	44905810	MC	2.395677391
chr19	44905811	44905811	MC	2.419300019
chr19	44905812	44905812	MC	2.432155715
chr19	44905813	44905813	MC	2.451763122
chr19	44905814	44905814	MC	2.47244388
chr19	44905815	44905815	MC	2.542083535
chr19	44905816	44905816	MC	2.572578576
chr19	44905817	44905817	MC	2.637738808
chr19	44905818	44905818	MC	2.648195886
chr19	44905819	44905819	MC	2.678237249
chr19	44905820	44905820	MC	2.759779415
chr19	44905821	44905821	MC	2.819502246
chr19	44905822	44905822	MC	2.825641092
chr19	44905823	44905823	MC	2.875580701
chr19	44905824	44905824	MC	2.912322886
chr19	44905825	44905825	MC	2.92003339
chr19	44905826	44905826	MC	2.92697295
chr19	44905827	44905827	MC	2.945191723
chr19	44905828	44905828	MC	2.948238864
chr19	44905829	44905829	MC	2.949142679
chr19	44905830	44905830	MC	2.953850825
chr19	44905831	44905831	MC	2.960959917
chr19	44905832	44905832	MC	2.968183173
chr19	44905833	44905833	MC	2.983892187
chr19	44905834	44905834	MC	2.984448491
chr19	44905835	44905835	MC	2.988992039
chr19	44905836	44905836	MC	2.990632951
chr19	44905837	44905837	MC	2.995251404
chr19	44905838	44905838	MC	3.009800113
chr19	44905839	44905839	MC	3.012412608
chr19	44905840	44905840	MC	3.066962287
chr19	44905841	44905841	MC	3.067038213
chr19	44905842	44905842	MC	1.16040485
chr19	44905843	44905843	MC	1.175690409
chr19	44905844	44905844	MC	1.199246367
chr19	44905845	44905845	MC	1.201561325
chr19	44905846	44905846	MC	1.225132364
chr19	44905847	44905847	MC	1.232931275
chr19	44905848	44905848	MC	1.242052718
chr19	44905849	44905849	MC	1.298742938
chr19	44905850	44905850	MC	1.325435323
chr19	44905851	44905851	MC	1.334322027
chr19	44905852	44905852	MC	1.33930449
chr19	44905853	44905853	MC	1.339907953
chr19	44905854	44905854	MC	1.367267085
chr19	44905855	44905855	MC	1.368276207
chr19	44905856	44905856	MC	1.374756983
chr19	44905857	44905857	MC	1.376706085
chr19	44905858	44905858	MC	1.380555148
chr19	44905859	44905859	MC	1.382123973
chr19	44905860	44905860	MC	1.3840817
chr19	44905861	44905861	MC	1.38434924
chr19	44905862	44905862	MC	1.394236379
chr19	44905863	44905863	MC	1.406104577
chr19	44905864	44905864	MC	1.473959999
chr19	44905865	44905865	MC	1.478990004
chr19	44905866	44905866	MC	1.485260368
chr19	44905867	44905867	MC	1.499371485
chr19	44905868	44905868	MC	1.503111857
chr19	44905869	44905869	MC	1.50796039
chr19	44905870	44905870	MC	1.51355654
chr19	44905871	44905871	MC	1.516977482
chr19	44905872	44905872	MC	1.519501711
chr19	44905873	44905873	MC	1.523437659
chr19	44905874	44905874	MC	1.543352675
chr19	44905875	44905875	MC	1.546392871
chr19	44905876	44905876	MC	1.552700965
chr19	44905877	44905877	MC	1.557721
chr19	44905878	44905878	MC	1.564451658
chr19	44905879	44905879	MC	1.564276334
chr19	44905880	44905880	MC	1.568294122
chr19	44905881	44905881	MC	1.569990223
chr19	44905882	44905882	MC	1.574787221
chr19	44905883	44905883	MC	1.582045962
chr19	44905884	44905884	MC	1.584882783
chr19	44905885	44905885	MC	1.587807987
chr19	44905886	44905886	MC	1.569260522
chr19	44905887	44905887	MC	1.570716103
chr19	44905888	44905888	MC	1.58025014
chr19	44905889	44905889	MC	1.580868137
chr19	44905890	44905890	MC	1.583005211
chr19	44905891	44905891	MC	1.579314639
chr19	44905892	44905892	MC	1.579820087
chr19	44905893	44905893	MC	1.574322148
chr19	44905894	44905894	MC	1.576207407
chr19	44905895	44905895	MC	1.590386821
chr19	44905896	44905896	MC	1.583401619
chr19	44905897	44905897	MC	1.57661428
chr19	44905898	44905898	MC	1.587376837
chr19	44905899	44905899	MC	1.577333263
chr19	44905900	44905900	MC	1.56878843
chr19	44905901	44905901	MC	1.568676455
chr19	44905902	44905902	MC	1.571260334
chr19	44905903	44905903	MC	1.577155967
chr19	44905904	44905904	MC	1.582364254
chr19	44905905	44905905	MC	1.592687084
chr19	44905906	44905906	MC	1.598292853
chr19	44905907	44905907	MC	1.599617813
chr19	44905908	44905908	MC	1.597020012
chr19	44905909	44905909	MC	1.595174431
chr19	44905910	44905910	MC	1.594493511
chr19	44905911	44905911	MC	1.60622845
chr19	44905912	44905912	MC	1.611073223
chr19	44905913	44905913	MC	1.632054061
chr19	44905914	44905914	MC	1.631763067
chr19	44905915	44905915	MC	1.62858933
chr19	44905916	44905916	MC	1.620705533
chr19	44905917	44905917	MC	1.619079072
chr19	44905918	44905918	MC	1.609719227
chr19	44905919	44905919	MC	1.608337082
chr19	44905920	44905920	MC	1.599557984
chr19	44905921	44905921	MC	1.59847009
chr19	44905922	44905922	MC	1.588600713
chr19	44905923	44905923	MC	1.586953925
chr19	44905924	44905924	MC	-0.239224037
chr19	44905925	44905925	MC	-0.266738931
chr19	44905926	44905926	MC	-0.278299226
chr19	44905927	44905927	MC	-0.278299226
chr19	44905928	44905928	MC	-0.278299226
chr19	44905929	44905929	MC	-0.278299226
chr19	44905930	44905930	MC	-0.278095699
chr19	44905931	44905931	MC	-0.269429678
chr19	44905932	44905932	MC	-0.281830533
chr19	44905933	44905933	MC	-0.288389608
chr19	44905934	44905934	MC	-0.301108911
chr19	44905935	44905935	MC	-0.34648846
chr19	44905936	44905936	MC	-0.34648846
chr19	44905937	44905937	MC	-0.357874373
chr19	44905938	44905938	MC	-0.371670226
chr19	44905939	44905939	MC	-0.399088713
chr19	44905940	44905940	MC	-0.391568017
chr19	44905941	44905941	MC	-0.398761376
chr19	44905942	44905942	MC	-0.354135133
chr19	44905943	44905943	MC	-0.353543022
chr19	44905944	44905944	MC	-0.359707622
chr19	44905945	44905945	MC	-0.359707622
chr19	44905946	44905946	MC	-0.366249268
chr19	44905947	44905947	MC	-0.366249268
chr19	44905948	44905948	MC	-0.382223484
chr19	44905949	44905949	MC	-0.377810624
chr19	44905950	44905950	MC	-0.385474106
chr19	44905951	44905951	MC	-0.381897847
chr19	44905952	44905952	MC	-0.381897847
chr19	44905953	44905953	MC	-0.391279909
chr19	44905954	44905954	MC	-0.367342237
chr19	44905955	44905955	MC	-0.359615602
chr19	44905956	44905956	MC	-0.376728225
chr19	44905957	44905957	MC	-0.384052218
chr19	44905958	44905958	MC	-0.382440701
chr19	44905959	44905959	MC	-0.406926282
chr19	44905960	44905960	MC	-0.425204847
chr19	44905961	44905961	MC	-0.440027399
chr19	44905962	44905962	MC	-0.440027399
chr19	44905963	44905963	MC	-0.440027399
chr19	44905964	44905964	MC	-0.442754726
chr19	44905965	44905965	MC	-0.443956491
chr19	44905966	44905966	MC	-0.443956491
chr19	44905967	44905967	MC	-0.451097762
chr19	44905968	44905968	MC	-0.46009796
chr19	44905969	44905969	MC	-0.46009796
chr19	44905970	44905970	MC	-0.450664585
chr19	44905971	44905971	MC	-0.465303703
chr19	44905972	44905972	MC	-0.465303703
chr19	44905973	44905973	MC	-0.483560097
chr19	44905974	44905974	MC	-0.465522514
chr19	44905975	44905975	MC	-0.51596151
chr19	44905976	44905976	MC	-0.533480116
chr19	44905977	44905977	MC	-0.533480116
chr19	44905978	44905978	MC	-0.533480116
chr19	44905979	44905979	MC	-0.551735201
chr19	44905980	44905980	MC	-0.545127005
chr19	44905981	44905981	MC	-0.515182916
chr19	44905982	44905982	MC	-0.493169221
chr19	44905983	44905983	MC	-0.473775088
chr19	44905984	44905984	MC	-0.473775088
chr19	44905985	44905985	MC	-0.462736673
chr19	44905986	44905986	MC	-0.42794006
chr19	44905987	44905987	MC	-0.444758114
chr19	44905988	44905988	MC	-0.444758114
chr19	44905989	44905989	MC	-0.482224371
chr19	44905990	44905990	MC	-0.482224371
chr19	44905991	44905991	MC	-0.425589988
chr19	44905992	44905992	MC	-0.432980945
chr19	44905993	44905993	MC	-0.428024102
chr19	44905994	44905994	MC	-0.420723823
chr19	44905995	44905995	MC	-0.408225458
chr19	44905996	44905996	MC	-0.380674746
chr19	44905997	44905997	MC	-0.373353622
chr19	44905998	44905998	MC	-0.36491507
chr19	44905999	44905999	MC	-0.356473516
chr19	44906000	44906000	MC	-0.356473516
chr19	44906001	44906001	MC	-0.356473516
chr19	44906002	44906002	MC	-0.286731118
chr19	44906003	44906003	MC	-0.286731118
chr19	44906004	44906004	MC	-0.275310759
chr19	44906005	44906005	MC	-0.243651979
chr19	44906006	44906006	MC	-0.246831665
chr19	44906007	44906007	MC	-0.249419083
chr19	44906008	44906008	MC	-0.246228037
chr19	44906009	44906009	MC	-0.231810849
chr19	44906010	44906010	MC	-0.2214024
chr19	44906011	44906011	MC	-0.2214024
chr19	44906012	44906012	MC	-0.208272485
chr19	44906013	44906013	MC	-0.181681506
chr19	44906014	44906014	MC	-0.171846971
chr19	44906015	44906015	MC	-0.166905106
chr19	44906016	44906016	MC	-0.168657311
chr19	44906017	44906017	MC	-0.143504042
chr19	44906018	44906018	MC	-0.161485733
chr19	44906019	44906019	MC	-0.139364047
chr19	44906020	44906020	MC	-0.121431521
chr19	44906021	44906021	MC	-0.099770416
chr19	44906022	44906022	MC	-0.09060208
chr19	44906023	44906023	MC	-0.06045004
chr19	44906024	44906024	MC	-0.019042072
chr19	44906025	44906025	MC	-0.02096831
chr19	44906026	44906026	MC	-0.001721541
chr19	44906027	44906027	MC	-0.001721541
chr19	44906028	44906028	MC	0.005949875
chr19	44906029	44906029	MC	0.013368247
chr19	44906030	44906030	MC	0.06413756
chr19	44906031	44906031	MC	0.100288486
chr19	44906032	44906032	MC	0.105151247
chr19	44906033	44906033	MC	0.111316645
chr19	44906034	44906034	MC	0.11867933
chr19	44906035	44906035	MC	0.127086317
chr19	44906036	44906036	MC	0.127086317
chr19	44906037	44906037	MC	0.132053155
chr19	44906038	44906038	MC	0.151518213
chr19	44906039	44906039	MC	0.158143634
chr19	44906040	44906040	MC	0.179341691
chr19	44906041	44906041	MC	0.18497294
chr19	44906042	44906042	MC	0.190112985
chr19	44906043	44906043	MC	0.19618989
chr19	44906044	44906044	MC	0.211135209
chr19	44906045	44906045	MC	0.007284108
chr19	44906046	44906046	MC	0.007192255
chr19	44906047	44906047	MC	0.019891811
chr19	44906048	44906048	MC	0.021645433
chr19	44906049	44906049	MC	0.021645433
chr19	44906050	44906050	MC	0.018020716
chr19	44906051	44906051	MC	0.021295004
chr19	44906052	44906052	MC	0.039395023
chr19	44906053	44906053	MC	0.083820371
chr19	44906054	44906054	MC	0.089343228
chr19	44906055	44906055	MC	0.09859821
chr19	44906056	44906056	MC	0.100199215
chr19	44906057	44906057	MC	0.094987794
chr19	44906058	44906058	MC	0.106809743
chr19	44906059	44906059	MC	0.106809743
chr19	44906060	44906060	MC	0.128442229
chr19	44906061	44906061	MC	0.129844621
chr19	44906062	44906062	MC	0.138362555
chr19	44906063	44906063	MC	0.165094032
chr19	44906064	44906064	MC	0.172610319
chr19	44906065	44906065	MC	0.180560525
chr19	44906066	44906066	MC	0.180560525
chr19	44906067	44906067	MC	0.172526302
chr19	44906068	44906068	MC	0.250816596
chr19	44906069	44906069	MC	0.252943235
chr19	44906070	44906070	MC	0.263744235
chr19	44906071	44906071	MC	0.262060425
chr19	44906072	44906072	MC	0.257692541
chr19	44906073	44906073	MC	0.258328839
chr19	44906074	44906074	MC	0.311333404
chr19	44906075	44906075	MC	0.221252686
chr19	44906076	44906076	MC	0.219582855
chr19	44906077	44906077	MC	0.223662293
chr19	44906078	44906078	MC	0.212894227
chr19	44906079	44906079	MC	0.221691687
chr19	44906080	44906080	MC	0.219421898
chr19	44906081	44906081	MC	0.228853985
chr19	44906082	44906082	MC	0.224318234
chr19	44906083	44906083	MC	0.228224235
chr19	44906084	44906084	MC	0.230256809
chr19	44906085	44906085	MC	0.241215458
chr19	44906086	44906086	MC	0.289370635
chr19	44906087	44906087	MC	0.29336405
chr19	44906088	44906088	MC	0.294127079
chr19	44906089	44906089	MC	0.291711136
chr19	44906090	44906090	MC	0.294409372
chr19	44906091	44906091	MC	0.296365425
chr19	44906092	44906092	MC	0.294127989
chr19	44906093	44906093	MC	0.292719196
chr19	44906094	44906094	MC	0.306724301
chr19	44906095	44906095	MC	0.311596465
chr19	44906096	44906096	MC	0.325149402
chr19	44906097	44906097	MC	0.330814457
chr19	44906098	44906098	MC	0.331372627
chr19	44906099	44906099	MC	0.332345616
chr19	44906100	44906100	MC	0.324043339
chr19	44906101	44906101	MC	0.332946398
chr19	44906102	44906102	MC	0.330204636
chr19	44906103	44906103	MC	0.331487334
chr19	44906104	44906104	MC	0.329740587
chr19	44906105	44906105	MC	0.328145467
chr19	44906106	44906106	MC	0.325306741
chr19	44906107	44906107	MC	0.311259469
chr19	44906108	44906108	MC	0.312156891
chr19	44906109	44906109	MC	0.315224109
chr19	44906110	44906110	MC	0.325092951
chr19	44906111	44906111	MC	0.324211023
chr19	44906112	44906112	MC	0.325065051
chr19	44906113	44906113	MC	0.338812279
chr19	44906114	44906114	MC	0.33524747
chr19	44906115	44906115	MC	0.336542924
chr19	44906116	44906116	MC	0.332047303
chr19	44906117	44906117	MC	0.350128018
chr19	44906118	44906118	MC	0.349866864
chr19	44906119	44906119	MC	0.350794891
chr19	44906120	44906120	MC	0.363550087
chr19	44906121	44906121	MC	0.364014937
chr19	44906122	44906122	MC	0.364014937
chr19	44906123	44906123	MC	0.362545795
chr19	44906124	44906124	MC	0.367493687
chr19	44906125	44906125	MC	0.367493687
chr19	44906126	44906126	MC	0.366047753
chr19	44906127	44906127	MC	0.373744659
chr19	44906128	44906128	MC	0.371149865
chr19	44906129	44906129	MC	0.35331171
chr19	44906130	44906130	MC	0.388945026
chr19	44906131	44906131	MC	0.388712847
chr19	44906132	44906132	MC	0.387889676
chr19	44906133	44906133	MC	0.391162188
chr19	44906134	44906134	MC	0.382465993
chr19	44906135	44906135	MC	0.390006993
chr19	44906136	44906136	MC	0.382747735
chr19	44906137	44906137	MC	0.390611809
chr19	44906138	44906138	MC	0.386026324
chr19	44906139	44906139	MC	0.374690019
chr19	44906140	44906140	MC	0.378717885
chr19	44906141	44906141	MC	0.375028606
chr19	44906142	44906142	MC	0.375028606
chr19	44906143	44906143	MC	0.378026516
chr19	44906144	44906144	MC	0.350729792
chr19	44906145	44906145	MC	0.371420687
chr19	44906146	44906146	MC	0.362888908
chr19	44906147	44906147	MC	0.370104843
chr19	44906148	44906148	MC	0.368828866
chr19	44906149	44906149	MC	0.372799545
chr19	44906150	44906150	MC	0.368397483
chr19	44906151	44906151	MC	0.363620357
chr19	44906152	44906152	MC	0.367728527
chr19	44906153	44906153	MC	0.366086411
chr19	44906154	44906154	MC	0.371088436
chr19	44906155	44906155	MC	0.370038493
chr19	44906156	44906156	MC	0.373547451
chr19	44906157	44906157	MC	0.368732414
chr19	44906158	44906158	MC	0.368732414
chr19	44906159	44906159	MC	0.365909593
chr19	44906160	44906160	MC	0.36818077
chr19	44906161	44906161	MC	0.359841925
chr19	44906162	44906162	MC	0.317820597
chr19	44906163	44906163	MC	0.325863868
chr19	44906164	44906164	MC	0.322852744
chr19	44906165	44906165	MC	0.319073866
chr19	44906166	44906166	MC	0.318549609
chr19	44906167	44906167	MC	0.323511015
chr19	44906168	44906168	MC	0.332453202
chr19	44906169	44906169	MC	0.328770963
chr19	44906170	44906170	MC	0.309504805
chr19	44906171	44906171	MC	0.311095526
chr19	44906172	44906172	MC	0.292999627
chr19	44906173	44906173	MC	0.316748035
chr19	44906174	44906174	MC	0.323762342
chr19	44906175	44906175	MC	0.33422497
chr19	44906176	44906176	MC	0.348778823
chr19	44906177	44906177	MC	0.351907093
chr19	44906178	44906178	MC	0.365160793
chr19	44906179	44906179	MC	0.365357096
chr19	44906180	44906180	MC	0.361389611
chr19	44906181	44906181	MC	0.366155188
chr19	44906182	44906182	MC	0.361655201
chr19	44906183	44906183	MC	0.361249903
chr19	44906184	44906184	MC	0.361576959
chr19	44906185	44906185	MC	0.363607316
chr19	44906186	44906186	MC	0.350213805
chr19	44906187	44906187	MC	0.35036515
chr19	44906188	44906188	MC	0.351794885
chr19	44906189	44906189	MC	0.340242106
chr19	44906190	44906190	MC	0.337037725
chr19	44906191	44906191	MC	0.334969915
chr19	44906192	44906192	MC	0.346666117
chr19	44906193	44906193	MC	0.335222974
chr19	44906194	44906194	MC	0.356621636
chr19	44906195	44906195	MC	0.362065625
chr19	44906196	44906196	MC	0.347026695
chr19	44906197	44906197	MC	0.353235888
chr19	44906198	44906198	MC	0.353235888
chr19	44906199	44906199	MC	0.353892691
chr19	44906200	44906200	MC	0.349328536
chr19	44906201	44906201	MC	0.349328536
chr19	44906202	44906202	MC	0.355181112
chr19	44906203	44906203	MC	0.352078266
chr19	44906204	44906204	MC	0.354498959
chr19	44906205	44906205	MC	0.374480329
chr19	44906206	44906206	MC	0.35704519
chr19	44906207	44906207	MC	0.355670158
chr19	44906208	44906208	MC	0.358479914
chr19	44906209	44906209	MC	0.363453749
chr19	44906210	44906210	MC	0.363453749
chr19	44906211	44906211	MC	0.358396697
chr19	44906212	44906212	MC	0.365719209
chr19	44906213	44906213	MC	0.3688849
chr19	44906214	44906214	MC	0.368062159
chr19	44906215	44906215	MC	0.364393193
chr19	44906216	44906216	MC	0.360296105
chr19	44906217	44906217	MC	0.358918723
chr19	44906218	44906218	MC	0.361893157
chr19	44906219	44906219	MC	0.372902106
chr19	44906220	44906220	MC	0.35390016
chr19	44906221	44906221	MC	0.331201771
chr19	44906222	44906222	MC	0.339307757
chr19	44906223	44906223	MC	0.333384671
chr19	44906224	44906224	MC	0.334845323
chr19	44906225	44906225	MC	0.334354009
chr19	44906226	44906226	MC	0.346045272
chr19	44906227	44906227	MC	0.371128212
chr19	44906228	44906228	MC	0.372024624
chr19	44906229	44906229	MC	0.372751839
chr19	44906230	44906230	MC	0.371098321
chr19	44906231	44906231	MC	0.373758197
chr19	44906232	44906232	MC	0.370245503
chr19	44906233	44906233	MC	0.391435077
chr19	44906234	44906234	MC	0.416416586
chr19	44906235	44906235	MC	0.424797511
chr19	44906236	44906236	MC	0.424332299
chr19	44906237	44906237	MC	0.420159299
chr19	44906238	44906238	MC	0.421355776
chr19	44906239	44906239	MC	0.420898277
chr19	44906240	44906240	MC	0.434417532
chr19	44906241	44906241	MC	0.439928101
chr19	44906242	44906242	MC	0.440757829
chr19	44906243	44906243	MC	0.436633045
chr19	44906244	44906244	MC	0.436297097
chr19	44906245	44906245	MC	0.441603521
chr19	44906246	44906246	MC	0.457166834
chr19	44906247	44906247	MC	0.448362443
chr19	44906248	44906248	MC	0.446541321
chr19	44906249	44906249	MC	0.42679202
chr19	44906250	44906250	MC	0.430676291
chr19	44906251	44906251	MC	0.42539291
chr19	44906252	44906252	MC	0.423012325
chr19	44906253	44906253	MC	0.417202707
chr19	44906254	44906254	MC	0.408387606
chr19	44906255	44906255	MC	0.408285224
chr19	44906256	44906256	MC	0.411936262
chr19	44906257	44906257	MC	0.407649838
chr19	44906258	44906258	MC	0.414802967
chr19	44906259	44906259	MC	0.41544884
chr19	44906260	44906260	MC	0.423088598
chr19	44906261	44906261	MC	0.417656497
chr19	44906262	44906262	MC	0.424007834
chr19	44906263	44906263	MC	0.353319375
chr19	44906264	44906264	MC	0.349479793
chr19	44906265	44906265	MC	0.350910238
chr19	44906266	44906266	MC	0.350933085
chr19	44906267	44906267	MC	0.34958251
chr19	44906268	44906268	MC	0.337118136
chr19	44906269	44906269	MC	0.333171178
chr19	44906270	44906270	MC	0.308853462
chr19	44906271	44906271	MC	0.304584085
chr19	44906272	44906272	MC	0.307138165
chr19	44906273	44906273	MC	0.30443775
chr19	44906274	44906274	MC	0.30443775
chr19	44906275	44906275	MC	0.303276546
chr19	44906276	44906276	MC	0.305942583
chr19	44906277	44906277	MC	0.305942583
chr19	44906278	44906278	MC	0.301974053
chr19	44906279	44906279	MC	0.298372704
chr19	44906280	44906280	MC	0.293919008
chr19	44906281	44906281	MC	0.271662258
chr19	44906282	44906282	MC	0.247425672
chr19	44906283	44906283	MC	0.241954248
chr19	44906284	44906284	MC	0.238747535
chr19	44906285	44906285	MC	0.227378754
chr19	44906286	44906286	MC	0.225975252
chr19	44906287	44906287	MC	0.222131023
chr19	44906288	44906288	MC	0.21147905
chr19	44906289	44906289	MC	0.204877101
chr19	44906290	44906290	MC	0.204877101
chr19	44906291	44906291	MC	0.206637071
chr19	44906292	44906292	MC	0.206637071
chr19	44906293	44906293	MC	0.207885978
chr19	44906294	44906294	MC	0.203639325
chr19	44906295	44906295	MC	0.18498318
chr19	44906296	44906296	MC	0.177710413
chr19	44906297	44906297	MC	0.172781951
chr19	44906298	44906298	MC	0.171322472
chr19	44906299	44906299	MC	0.171322472
chr19	44906300	44906300	MC	0.171322472
chr19	44906301	44906301	MC	0.169542758
chr19	44906302	44906302	MC	0.151329286
chr19	44906303	44906303	MC	0.106002546
chr19	44906304	44906304	MC	0.109794512
chr19	44906305	44906305	MC	0.102590805
chr19	44906306	44906306	MC	0.098641007
chr19	44906307	44906307	MC	0.087133761
chr19	44906308	44906308	MC	0.070196195
chr19	44906309	44906309	MC	0.013087941
chr19	44906310	44906310	MC	-0.008995616
chr19	44906311	44906311	MC	-0.027201015
chr19	44906312	44906312	MC	-0.027201015
chr19	44906313	44906313	MC	-0.027201015
chr19	44906314	44906314	MC	-0.03276344
chr19	44906315	44906315	MC	-0.065370975
chr19	44906316	44906316	MC	-0.098898792
chr19	44906317	44906317	MC	-0.10950406
chr19	44906318	44906318	MC	-0.115706481
chr19	44906319	44906319	MC	-0.119178383
chr19	44906320	44906320	MC	-0.140854762
chr19	44906321	44906321	MC	-0.181242551
chr19	44906322	44906322	MC	-0.229434035
chr19	44906323	44906323	MC	-0.19802912
chr19	44906324	44906324	MC	-0.183412522
chr19	44906325	44906325	MC	-0.193083305
chr19	44906326	44906326	MC	-0.201284775
chr19	44906327	44906327	MC	-0.239657801
chr19	44906328	44906328	MC	-0.274426454
chr19	44906329	44906329	MC	-0.271545967
chr19	44906330	44906330	MC	-0.283009614
chr19	44906331	44906331	MC	-0.276007346
chr19	44906332	44906332	MC	-0.275592356
chr19	44906333	44906333	MC	-0.275592356
chr19	44906334	44906334	MC	-0.281710846
chr19	44906335	44906335	MC	-0.291119536
chr19	44906336	44906336	MC	-0.291119536
chr19	44906337	44906337	MC	-0.294730546
chr19	44906338	44906338	MC	-0.314818814
chr19	44906339	44906339	MC	-0.314818814
chr19	44906340	44906340	MC	-0.314818814
chr19	44906341	44906341	MC	-0.287557393
chr19	44906342	44906342	MC	-0.287557393
chr19	44906343	44906343	MC	-0.280240809
chr19	44906344	44906344	MC	-0.288045379
chr19	44906345	44906345	MC	-0.268687371
chr19	44906346	44906346	MC	-0.291545958
chr19	44906347	44906347	MC	-0.288939359
chr19	44906348	44906348	MC	-0.294772785
chr19	44906349	44906349	MC	-0.29681712
chr19	44906350	44906350	MC	-0.305830151
chr19	44906351	44906351	MC	-0.304525483
chr19	44906352	44906352	MC	-0.341305472
chr19	44906353	44906353	MC	-0.341305472
chr19	44906354	44906354	MC	-0.329935499
chr19	44906355	44906355	MC	-0.318179782
chr19	44906356	44906356	MC	-0.331444023
chr19	44906357	44906357	MC	-0.313817432
chr19	44906358	44906358	MC	-0.311730862
chr19	44906359	44906359	MC	-0.311730862
chr19	44906360	44906360	MC	-0.311730862
chr19	44906361	44906361	MC	-0.317051891
chr19	44906362	44906362	MC	-0.315112641
chr19	44906363	44906363	MC	-0.32841842
chr19	44906364	44906364	MC	-0.33431751
chr19	44906365	44906365	MC	-0.349994769
chr19	44906366	44906366	MC	-0.343903247
chr19	44906367	44906367	MC	-0.334759238
chr19	44906368	44906368	MC	-0.298433055
chr19	44906369	44906369	MC	-0.294929135
chr19	44906370	44906370	MC	-0.294929135
chr19	44906371	44906371	MC	-0.294929135
chr19	44906372	44906372	MC	-0.302691786
chr19	44906373	44906373	MC	-0.308249396
chr19	44906374	44906374	MC	-0.314869346
chr19	44906375	44906375	MC	-0.298648485
chr19	44906376	44906376	MC	-0.284293353
chr19	44906377	44906377	MC	-0.292691868
chr19	44906378	44906378	MC	-0.288117654
chr19	44906379	44906379	MC	-0.261487045
chr19	44906380	44906380	MC	-0.295099278
chr19	44906381	44906381	MC	-0.295099278
chr19	44906382	44906382	MC	-0.289933916
chr19	44906383	44906383	MC	-0.289933916
chr19	44906384	44906384	MC	-0.289933916
chr19	44906385	44906385	MC	-0.29420302
chr19	44906386	44906386	MC	-0.306643371
chr19	44906387	44906387	MC	-0.309614146
chr19	44906388	44906388	MC	-0.309614146
chr19	44906389	44906389	MC	-0.309614146
chr19	44906390	44906390	MC	-0.305817758
chr19	44906391	44906391	MC	-0.294965802
chr19	44906392	44906392	MC	-0.301001813
chr19	44906393	44906393	MC	-0.294746783
chr19	44906394	44906394	MC	-0.293933448
chr19	44906395	44906395	MC	-0.312751967
chr19	44906396	44906396	MC	-0.311352705
chr19	44906397	44906397	MC	-0.317001481
chr19	44906398	44906398	MC	-0.315182319
chr19	44906399	44906399	MC	-0.315182319
chr19	44906400	44906400	MC	-0.286997388
chr19	44906401	44906401	MC	-0.286997388
chr19	44906402	44906402	MC	-0.302165124
chr19	44906403	44906403	MC	-0.31221977
chr19	44906404	44906404	MC	-0.31221977
chr19	44906405	44906405	MC	-0.31221977
chr19	44906406	44906406	MC	-0.272657905
chr19	44906407	44906407	MC	-0.267479491
chr19	44906408	44906408	MC	-0.278459099
chr19	44906409	44906409	MC	-0.278459099
chr19	44906410	44906410	MC	-0.267131267
chr19	44906411	44906411	MC	-0.267131267
chr19	44906412	44906412	MC	-0.267131267
chr19	44906413	44906413	MC	-0.267131267
chr19	44906414	44906414	MC	-0.267131267
chr19	44906415	44906415	MC	-0.251316601
chr19	44906416	44906416	MC	-0.244918301
chr19	44906417	44906417	MC	-0.255040242
chr19	44906418	44906418	MC	-0.238756285
chr19	44906419	44906419	MC	-0.245401191
chr19	44906420	44906420	MC	-0.248650041
chr19	44906421	44906421	MC	-0.25894774
chr19	44906422	44906422	MC	-0.216876016
chr19	44906423	44906423	MC	-0.22322955
chr19	44906424	44906424	MC	-0.214790636
chr19	44906425	44906425	MC	-0.218488057
chr19	44906426	44906426	MC	-0.228703463
chr19	44906427	44906427	MC	-0.238250757
chr19	44906428	44906428	MC	-0.223777162
chr19	44906429	44906429	MC	-0.223777162
chr19	44906430	44906430	MC	-0.232349577
chr19	44906431	44906431	MC	-0.133041712
chr19	44906432	44906432	MC	-0.369389661
chr19	44906433	44906433	MC	-0.383961662
chr19	44906434	44906434	MC	-0.368599125
chr19	44906435	44906435	MC	-0.353373114
chr19	44906436	44906436	MC	-0.33961987
chr19	44906437	44906437	MC	-0.330798282
chr19	44906438	44906438	MC	-0.329697155
chr19	44906439	44906439	MC	-0.329697155
chr19	44906440	44906440	MC	-0.325682011
chr19	44906441	44906441	MC	-0.321033399
chr19	44906442	44906442	MC	-0.306885725
chr19	44906443	44906443	MC	-0.321339437
chr19	44906444	44906444	MC	-0.340877926
chr19	44906445	44906445	MC	-0.334517798
chr19	44906446	44906446	MC	-0.334517798
chr19	44906447	44906447	MC	-0.334517798
chr19	44906448	44906448	MC	-0.314612447
chr19	44906449	44906449	MC	-0.29076733
chr19	44906450	44906450	MC	-0.29076733
chr19	44906451	44906451	MC	-0.304816073
chr19	44906452	44906452	MC	-0.319878027
chr19	44906453	44906453	MC	-0.316836454
chr19	44906454	44906454	MC	-0.316014993
chr19	44906455	44906455	MC	-0.294986308
chr19	44906456	44906456	MC	-0.294986308
chr19	44906457	44906457	MC	-0.28245437
chr19	44906458	44906458	MC	-0.266259984
chr19	44906459	44906459	MC	-0.261954528
chr19	44906460	44906460	MC	-0.252928634
chr19	44906461	44906461	MC	-0.260322787
chr19	44906462	44906462	MC	-0.251154486
chr19	44906463	44906463	MC	-0.251154486
chr19	44906464	44906464	MC	-0.245480908
chr19	44906465	44906465	MC	-0.233668781
chr19	44906466	44906466	MC	-0.230546064
chr19	44906467	44906467	MC	-0.241751435
chr19	44906468	44906468	MC	-0.243959532
chr19	44906469	44906469	MC	-0.243959532
chr19	44906470	44906470	MC	-0.254484171
chr19	44906471	44906471	MC	-0.250150846
chr19	44906472	44906472	MC	-0.236311986
chr19	44906473	44906473	MC	-0.224619617
chr19	44906474	44906474	MC	-0.229573536
chr19	44906475	44906475	MC	-0.218892672
chr19	44906476	44906476	MC	-0.236373879
chr19	44906477	44906477	MC	-0.237618101
chr19	44906478	44906478	MC	-0.237618101
chr19	44906479	44906479	MC	-0.237618101
chr19	44906480	44906480	MC	-0.237618101
chr19	44906481	44906481	MC	-0.226408413
chr19	44906482	44906482	MC	-0.26180612
chr19	44906483	44906483	MC	-0.268656272
chr19	44906484	44906484	MC	-0.268656272
chr19	44906485	44906485	MC	-0.275837535
chr19	44906486	44906486	MC	-0.280024478
chr19	44906487	44906487	MC	-0.269274341
chr19	44906488	44906488	MC	-0.269274341
chr19	44906489	44906489	MC	-0.263943582
chr19	44906490	44906490	MC	-0.248661085
chr19	44906491	44906491	MC	-0.254263773
chr19	44906492	44906492	MC	-0.264487282
chr19	44906493	44906493	MC	-0.263575577
chr19	44906494	44906494	MC	-0.280836523
chr19	44906495	44906495	MC	-0.274454254
chr19	44906496	44906496	MC	-0.274454254
chr19	44906497	44906497	MC	-0.274454254
chr19	44906498	44906498	MC	-0.278587209
chr19	44906499	44906499	MC	-0.266740574
chr19	44906500	44906500	MC	-0.270252991
chr19	44906501	44906501	MC	-0.264326077
chr19	44906502	44906502	MC	-0.264326077
chr19	44906503	44906503	MC	-0.264326077
chr19	44906504	44906504	MC	-0.270202798
chr19	44906505	44906505	MC	-0.270202798
chr19	44906506	44906506	MC	-0.259988555
chr19	44906507	44906507	MC	-0.266265223
chr19	44906508	44906508	MC	-0.258315612
chr19	44906509	44906509	MC	-0.258315612
chr19	44906510	44906510	MC	-0.264689339
chr19	44906511	44906511	MC	-0.274505708
chr19	44906512	44906512	MC	-0.280066514
chr19	44906513	44906513	MC	-0.276821106
chr19	44906514	44906514	MC	-0.2863907
chr19	44906515	44906515	MC	-0.260769191
chr19	44906516	44906516	MC	-0.267579721
chr19	44906517	44906517	MC	-0.264097547
chr19	44906518	44906518	MC	-0.259957281
chr19	44906519	44906519	MC	-0.235436996
chr19	44906520	44906520	MC	-0.222681605
chr19	44906521	44906521	MC	-0.227589612
chr19	44906522	44906522	MC	-0.217272867
chr19	44906523	44906523	MC	-0.132257734
chr19	44906524	44906524	MC	-0.131517736
chr19	44906525	44906525	MC	-0.294845063
chr19	44906526	44906526	MC	-0.291138226
chr19	44906527	44906527	MC	-0.291138226
chr19	44906528	44906528	MC	-0.291138226
chr19	44906529	44906529	MC	-0.291138226
chr19	44906530	44906530	MC	-0.262952368
chr19	44906531	44906531	MC	-0.268298466
chr19	44906532	44906532	MC	-0.264533157
chr19	44906533	44906533	MC	-0.269627889
chr19	44906534	44906534	MC	-0.287291738
chr19	44906535	44906535	MC	-0.267534125
chr19	44906536	44906536	MC	-0.273314891
chr19	44906537	44906537	MC	-0.273314891
chr19	44906538	44906538	MC	-0.28296853
chr19	44906539	44906539	MC	-0.276555084
chr19	44906540	44906540	MC	-0.278811551
chr19	44906541	44906541	MC	-0.281752377
chr19	44906542	44906542	MC	-0.247015143
chr19	44906543	44906543	MC	-0.240101199
chr19	44906544	44906544	MC	-0.243395478
chr19	44906545	44906545	MC	-0.217283196
chr19	44906546	44906546	MC	-0.214434172
chr19	44906547	44906547	MC	-0.211341902
chr19	44906548	44906548	MC	-0.216974142
chr19	44906549	44906549	MC	-0.212640843
chr19	44906550	44906550	MC	-0.212640843
chr19	44906551	44906551	MC	-0.223167188
chr19	44906552	44906552	MC	-0.226870491
chr19	44906553	44906553	MC	-0.217049077
chr19	44906554	44906554	MC	-0.192705046
chr19	44906555	44906555	MC	-0.110136993
chr19	44906556	44906556	MC	-0.087495929
chr19	44906557	44906557	MC	-0.06720126
chr19	44906558	44906558	MC	-0.06720126
chr19	44906559	44906559	MC	-0.024923455
chr19	44906560	44906560	MC	-0.021601323
chr19	44906561	44906561	MC	-0.016683943
chr19	44906562	44906562	MC	-0.00639511
chr19	44906563	44906563	MC	-0.016195041
chr19	44906564	44906564	MC	-0.001942696
chr19	44906565	44906565	MC	0.019911989
chr19	44906566	44906566	MC	0.021465656
chr19	44906567	44906567	MC	0.024286452
chr19	44906568	44906568	MC	0.027281865
chr19	44906569	44906569	MC	0.038530759
chr19	44906570	44906570	MC	0.045991005
chr19	44906571	44906571	MC	0.048477206
chr19	44906572	44906572	MC	0.061206924
chr19	44906573	44906573	MC	0.065054176
chr19	44906574	44906574	MC	0.084493303
chr19	44906575	44906575	MC	0.106569349
chr19	44906576	44906576	MC	0.114924413
chr19	44906577	44906577	MC	0.132724804
chr19	44906578	44906578	MC	0.1392417
chr19	44906579	44906579	MC	0.144679285
chr19	44906580	44906580	MC	0.152479967
chr19	44906581	44906581	MC	0.16248732
chr19	44906582	44906582	MC	0.219211947
chr19	44906583	44906583	MC	0.226408019
chr19	44906584	44906584	MC	0.232378229
chr19	44906585	44906585	MC	0.232378229
chr19	44906586	44906586	MC	0.373216837
chr19	44906587	44906587	MC	1.094456771
chr19	44906588	44906588	MC	1.10840691
chr19	44906589	44906589	MC	1.112695364
chr19	44906590	44906590	MC	1.118983917
chr19	44906591	44906591	MC	1.12024763
chr19	44906592	44906592	MC	1.121728254
chr19	44906593	44906593	MC	1.134647698
chr19	44906594	44906594	MC	1.135060351
chr19	44906595	44906595	MC	1.135060362
chr19	44906596	44906596	MC	1.137764743
chr19	44906597	44906597	MC	1.150792917
chr19	44906598	44906598	MC	1.173237567
chr19	44906599	44906599	MC	1.18182206
chr19	44906600	44906600	MC	1.199266985
chr19	44906601	44906601	MC	1.415481953
chr19	44906602	44906602	MC	3.083693881
chr19	44906603	44906603	MC	3.095297911
chr19	44906604	44906604	MC	3.097964835
chr19	44906605	44906605	MC	3.116646653
chr19	44906606	44906606	MC	3.141450188
chr19	44906607	44906607	MC	3.146488546
chr19	44906608	44906608	MC	3.154063056
chr19	44906609	44906609	MC	3.155094493
chr19	44906610	44906610	MC	3.162328813
chr19	44906611	44906611	MC	3.166070548
chr19	44906612	44906612	MC	3.17126622
chr19	44906613	44906613	MC	3.17223299
chr19	44906614	44906614	MC	3.176651609
chr19	44906615	44906615	MC	3.177487586
chr19	44906616	44906616	MC	3.179195475
chr19	44906617	44906617	MC	3.182122125
chr19	44906618	44906618	MC	3.185649381
chr19	44906619	44906619	MC	3.189669351
chr19	44906620	44906620	MC	3.226802251
chr19	44906621	44906621	MC	3.230381432
chr19	44906622	44906622	MC	3.232814483
chr19	44906623	44906623	MC	3.234408785
chr19	44906624	44906624	MC	3.238111834
chr19	44906625	44906625	MC	3.239007357
chr19	44906626	44906626	MC	3.249242177
chr19	44906627	44906627	MC	3.261643369
chr19	44906628	44906628	MC	3.262586048
chr19	44906629	44906629	MC	3.264738953
chr19	44906630	44906630	MC	3.267335767
chr19	44906631	44906631	MC	3.275020086
chr19	44906632	44906632	MC	3.275023853
chr19	44906633	44906633	MC	3.27898777
chr19	44906634	44906634	MC	3.295658146
chr19	44906635	44906635	MC	3.298406605
chr19	44906636	44906636	MC	3.303634083
chr19	44906637	44906637	MC	3.303432498
chr19	44906638	44906638	MC	3.307710908
chr19	44906639	44906639	MC	3.310638687
chr19	44906640	44906640	MC	3.313422633
chr19	44906641	44906641	MC	3.325585285
chr19	44906642	44906642	MC	3.330919677
chr19	44906643	44906643	MC	3.332477068
chr19	44906644	44906644	MC	3.334315739
chr19	44906645	44906645	MC	3.327478842
chr19	44906646	44906646	MC	3.293534814
chr19	44906647	44906647	MC	3.30052454
chr19	44906648	44906648	MC	3.302120048
chr19	44906649	44906649	MC	3.30292865
chr19	44906650	44906650	MC	3.303228005
chr19	44906651	44906651	MC	3.295779646
chr19	44906652	44906652	MC	3.29876102
chr19	44906653	44906653	MC	3.29095852
chr19	44906654	44906654	MC	3.295324636
chr19	44906655	44906655	MC	3.288235659
chr19	44906656	44906656	MC	3.269193318
chr19	44906657	44906657	MC	3.252367123
chr19	44906658	44906658	MC	3.252476906
chr19	44906659	44906659	MC	3.23779031
chr19	44906660	44906660	MC	3.23104281
chr19	44906661	44906661	MC	3.235226533
chr19	44906662	44906662	MC	3.241375769
chr19	44906663	44906663	MC	3.236570574
chr19	44906664	44906664	MC	3.242489348
chr19	44906665	44906665	MC	3.241835054
chr19	44906666	44906666	MC	3.239197154
chr19	44906667	44906667	MC	3.234929203
chr19	44906668	44906668	MC	1.586638206
chr19	44906669	44906669	MC	0.386699684
chr19	44906670	44906670	MC	0.347577376
chr19	44906671	44906671	MC	0.269316718
chr19	44906672	44906672	MC	0.253480517
chr19	44906673	44906673	MC	0.208953131
chr19	44906674	44906674	MC	0.158934479
chr19	44906675	44906675	MC	0.16078482
chr19	44906676	44906676	MC	0.160183433
chr19	44906677	44906677	MC	0.141552775
chr19	44906678	44906678	MC	0.115182003
chr19	44906679	44906679	MC	0.105573517
chr19	44906680	44906680	MC	0.128599963
chr19	44906681	44906681	MC	0.132048045
chr19	44906682	44906682	MC	0.10720522
chr19	44906683	44906683	MC	0.10683925
chr19	44906684	44906684	MC	0.102378265
chr19	44906685	44906685	MC	0.112348043
chr19	44906686	44906686	MC	0.109555341
chr19	44906687	44906687	MC	0.107037649
chr19	44906688	44906688	MC	0.106662658
chr19	44906689	44906689	MC	0.103919873
chr19	44906690	44906690	MC	0.096475798
chr19	44906691	44906691	MC	0.096059884
chr19	44906692	44906692	MC	0.105953343
chr19	44906693	44906693	MC	0.128411472
chr19	44906694	44906694	MC	0.126877492
chr19	44906695	44906695	MC	0.137285818
chr19	44906696	44906696	MC	0.117978085
chr19	44906697	44906697	MC	0.118341494
chr19	44906698	44906698	MC	0.120047836
chr19	44906699	44906699	MC	0.117630137
chr19	44906700	44906700	MC	0.110853334
chr19	44906701	44906701	MC	0.103847211
chr19	44906702	44906702	MC	0.115469838
chr19	44906703	44906703	MC	0.11043445
chr19	44906704	44906704	MC	0.121632799
chr19	44906705	44906705	MC	0.121891017
chr19	44906706	44906706	MC	0.125797699
chr19	44906707	44906707	MC	0.133929669
chr19	44906708	44906708	MC	0.141541575
chr19	44906709	44906709	MC	0.142853851
chr19	44906710	44906710	MC	0.136309641
chr19	44906711	44906711	MC	0.144392311
chr19	44906712	44906712	MC	0.140111689
chr19	44906713	44906713	MC	0.140111689
chr19	44906714	44906714	MC	0.137466351
chr19	44906715	44906715	MC	0.139623881
chr19	44906716	44906716	MC	0.147806597
chr19	44906717	44906717	MC	0.153178227
chr19	44906718	44906718	MC	0.150920786
chr19	44906719	44906719	MC	0.149822422
chr19	44906720	44906720	MC	0.149353311
chr19	44906721	44906721	MC	0.151582739
chr19	44906722	44906722	MC	0.15462314
chr19	44906723	44906723	MC	0.154677363
chr19	44906724	44906724	MC	0.153975704
chr19	44906725	44906725	MC	0.150690226
chr19	44906726	44906726	MC	0.149265229
chr19	44906727	44906727	MC	0.149165858
chr19	44906728	44906728	MC	0.129532351
chr19	44906729	44906729	MC	0.119704339
chr19	44906730	44906730	MC	0.121839664
chr19	44906731	44906731	MC	0.119702112
chr19	44906732	44906732	MC	0.110094678
chr19	44906733	44906733	MC	0.105618503
chr19	44906734	44906734	MC	0.110672647
chr19	44906735	44906735	MC	0.110796131
chr19	44906736	44906736	MC	0.110796131
chr19	44906737	44906737	MC	0.096562745
chr19	44906738	44906738	MC	0.092352096
chr19	44906739	44906739	MC	0.093165378
chr19	44906740	44906740	MC	0.096535019
chr19	44906741	44906741	MC	0.096535019
chr19	44906742	44906742	MC	0.105286622
chr19	44906743	44906743	MC	0.105286622
chr19	44906744	44906744	MC	0.112556948
chr19	44906745	44906745	MC	0.118907764
chr19	44906746	44906746	MC	0.112540321
chr19	44906747	44906747	MC	0.112540321
chr19	44906748	44906748	MC	0.1028164
chr19	44906749	44906749	MC	0.105981749
chr19	44906750	44906750	MC	0.109573885
chr19	44906751	44906751	MC	0.07935733
chr19	44906752	44906752	MC	0.061667669
chr19	44906753	44906753	MC	0.05645093
chr19	44906754	44906754	MC	0.051585652
chr19	44906755	44906755	MC	0.069747864
chr19	44906756	44906756	MC	0.063898169
chr19	44906757	44906757	MC	0.052358041
chr19	44906758	44906758	MC	0.052831222
chr19	44906759	44906759	MC	0.051403204
chr19	44906760	44906760	MC	0.059089375
chr19	44906761	44906761	MC	0.07775834
chr19	44906762	44906762	MC	0.075727095
chr19	44906763	44906763	MC	0.077414504
chr19	44906764	44906764	MC	0.075277
chr19	44906765	44906765	MC	0.077310347
chr19	44906766	44906766	MC	0.076136907
chr19	44906767	44906767	MC	0.083344768
chr19	44906768	44906768	MC	0.090048001
chr19	44906769	44906769	MC	0.091540487
chr19	44906770	44906770	MC	0.103049808
chr19	44906771	44906771	MC	0.09209594
chr19	44906772	44906772	MC	0.104601392
chr19	44906773	44906773	MC	0.105209959
chr19	44906774	44906774	MC	0.119539546
chr19	44906775	44906775	MC	0.119539546
chr19	44906776	44906776	MC	0.123273649
chr19	44906777	44906777	MC	0.125976625
chr19	44906778	44906778	MC	0.13933979
chr19	44906779	44906779	MC	0.144559986
chr19	44906780	44906780	MC	0.139222643
chr19	44906781	44906781	MC	0.151020239
chr19	44906782	44906782	MC	0.141814202
chr19	44906783	44906783	MC	0.143139376
chr19	44906784	44906784	MC	0.134763212
chr19	44906785	44906785	MC	0.133901457
chr19	44906786	44906786	MC	0.140676841
chr19	44906787	44906787	MC	0.150572561
chr19	44906788	44906788	MC	0.154564428
chr19	44906789	44906789	MC	0.158794816
chr19	44906790	44906790	MC	0.156717258
chr19	44906791	44906791	MC	0.167979764
chr19	44906792	44906792	MC	0.169399629
chr19	44906793	44906793	MC	0.15025498
chr19	44906794	44906794	MC	0.153942278
chr19	44906795	44906795	MC	0.170903789
chr19	44906796	44906796	MC	0.168179336
chr19	44906797	44906797	MC	0.161624856
chr19	44906798	44906798	MC	0.157824514
chr19	44906799	44906799	MC	0.164716488
chr19	44906800	44906800	MC	0.173638612
chr19	44906801	44906801	MC	0.17177488
chr19	44906802	44906802	MC	0.172471999
chr19	44906803	44906803	MC	0.170162819
chr19	44906804	44906804	MC	0.168220813
chr19	44906805	44906805	MC	0.170373318
chr19	44906806	44906806	MC	0.168615553
chr19	44906807	44906807	MC	0.166454296
chr19	44906808	44906808	MC	0.166118911
chr19	44906809	44906809	MC	0.170434036
chr19	44906810	44906810	MC	0.161770725
chr19	44906811	44906811	MC	0.167063473
chr19	44906812	44906812	MC	0.167063473
chr19	44906813	44906813	MC	0.16843134
chr19	44906814	44906814	MC	0.16843134
chr19	44906815	44906815	MC	0.16230305
chr19	44906816	44906816	MC	0.16006429
chr19	44906817	44906817	MC	0.16006429
chr19	44906818	44906818	MC	0.156259454
chr19	44906819	44906819	MC	0.159801479
chr19	44906820	44906820	MC	0.15711696
chr19	44906821	44906821	MC	0.155546986
chr19	44906822	44906822	MC	0.165252386
chr19	44906823	44906823	MC	0.179246658
chr19	44906824	44906824	MC	0.187521318
chr19	44906825	44906825	MC	0.192401559
chr19	44906826	44906826	MC	0.193042235
chr19	44906827	44906827	MC	0.193042235
chr19	44906828	44906828	MC	0.191733058
chr19	44906829	44906829	MC	0.194872125
chr19	44906830	44906830	MC	0.198364477
chr19	44906831	44906831	MC	0.197772504
chr19	44906832	44906832	MC	0.179594832
chr19	44906833	44906833	MC	0.176021814
chr19	44906834	44906834	MC	0.176021814
chr19	44906835	44906835	MC	0.173785086
chr19	44906836	44906836	MC	0.171960738
chr19	44906837	44906837	MC	0.150116542
chr19	44906838	44906838	MC	0.148689659
chr19	44906839	44906839	MC	0.150116542
chr19	44906840	44906840	MC	0.150116542
chr19	44906841	44906841	MC	0.148397651
chr19	44906842	44906842	MC	0.149587902
chr19	44906843	44906843	MC	0.140887386
chr19	44906844	44906844	MC	0.140271854
chr19	44906845	44906845	MC	0.140055532
chr19	44906846	44906846	MC	0.133255641
chr19	44906847	44906847	MC	0.126255849
chr19	44906848	44906848	MC	0.113960823
chr19	44906849	44906849	MC	0.123311407
chr19	44906850	44906850	MC	0.116885677
chr19	44906851	44906851	MC	0.119628578
chr19	44906852	44906852	MC	0.118791269
chr19	44906853	44906853	MC	0.116043058
chr19	44906854	44906854	MC	0.085142201
chr19	44906855	44906855	MC	0.084355763
chr19	44906856	44906856	MC	0.09021138
chr19	44906857	44906857	MC	0.071787711
chr19	44906858	44906858	MC	0.065821403
chr19	44906859	44906859	MC	0.070486775
chr19	44906860	44906860	MC	0.071853532
chr19	44906861	44906861	MC	0.05382658
chr19	44906862	44906862	MC	0.052641176
chr19	44906863	44906863	MC	0.031439826
chr19	44906864	44906864	MC	0.02553508
chr19	44906865	44906865	MC	0.021988207
chr19	44906866	44906866	MC	0.021988207
chr19	44906867	44906867	MC	0.00692985
chr19	44906868	44906868	MC	-0.007128849
chr19	44906869	44906869	MC	-0.006594216
chr19	44906870	44906870	MC	-0.009229753
chr19	44906871	44906871	MC	-0.032001908
chr19	44906872	44906872	MC	-0.032001908
chr19	44906873	44906873	MC	-0.035618723
chr19	44906874	44906874	MC	-0.034971835
chr19	44906875	44906875	MC	-0.063787649
chr19	44906876	44906876	MC	-0.060656707
chr19	44906877	44906877	MC	-0.057505329
chr19	44906878	44906878	MC	-0.06358673
chr19	44906879	44906879	MC	-0.06358673
chr19	44906880	44906880	MC	-0.067515945
chr19	44906881	44906881	MC	-0.067320561
chr19	44906882	44906882	MC	-0.069707822
chr19	44906883	44906883	MC	-0.066022074
chr19	44906884	44906884	MC	-0.069190829
chr19	44906885	44906885	MC	-0.084177203
chr19	44906886	44906886	MC	-0.084177203
chr19	44906887	44906887	MC	-0.087224797
chr19	44906888	44906888	MC	-0.087224797
chr19	44906889	44906889	MC	-0.089692254
chr19	44906890	44906890	MC	-0.089692254
chr19	44906891	44906891	MC	-0.091446239
chr19	44906892	44906892	MC	-0.093464456
chr19	44906893	44906893	MC	-0.085592279
chr19	44906894	44906894	MC	-0.082461639
chr19	44906895	44906895	MC	-0.088668106
chr19	44906896	44906896	MC	-0.09223513
chr19	44906897	44906897	MC	-0.091249685
chr19	44906898	44906898	MC	-0.108929669
chr19	44906899	44906899	MC	-0.134799292
chr19	44906900	44906900	MC	-0.14783959
chr19	44906901	44906901	MC	-0.130834378
chr19	44906902	44906902	MC	-0.130428272
chr19	44906903	44906903	MC	-0.127886306
chr19	44906904	44906904	MC	-0.12396187
chr19	44906905	44906905	MC	-0.135538829
chr19	44906906	44906906	MC	-0.117715804
chr19	44906907	44906907	MC	-0.097556195
chr19	44906908	44906908	MC	-0.064686673
chr19	44906909	44906909	MC	-0.046543496
chr19	44906910	44906910	MC	-0.033879937
chr19	44906911	44906911	MC	-0.015774617
chr19	44906912	44906912	MC	-0.012834592
chr19	44906913	44906913	MC	-0.009140952
chr19	44906914	44906914	MC	-0.002404224
chr19	44906915	44906915	MC	0.013027966
chr19	44906916	44906916	MC	0.034736437
chr19	44906917	44906917	MC	0.072270835
chr19	44906918	44906918	MC	0.072222568
chr19	44906919	44906919	MC	0.075079028
chr19	44906920	44906920	MC	0.067380307
chr19	44906921	44906921	MC	0.077535564
chr19	44906922	44906922	MC	0.094761482
chr19	44906923	44906923	MC	0.097256479
chr19	44906924	44906924	MC	0.095530145
chr19	44906925	44906925	MC	0.090725036
chr19	44906926	44906926	MC	0.09267546
chr19	44906927	44906927	MC	0.10376339
chr19	44906928	44906928	MC	0.105983883
chr19	44906929	44906929	MC	0.108125418
chr19	44906930	44906930	MC	0.117737108
chr19	44906931	44906931	MC	0.123266471
chr19	44906932	44906932	MC	0.121409418
chr19	44906933	44906933	MC	0.138922931
chr19	44906934	44906934	MC	0.157558195
chr19	44906935	44906935	MC	0.156242275
chr19	44906936	44906936	MC	0.155772079
chr19	44906937	44906937	MC	0.161956471
chr19	44906938	44906938	MC	0.158944565
chr19	44906939	44906939	MC	0.166066028
chr19	44906940	44906940	MC	0.169476419
chr19	44906941	44906941	MC	0.172644954
chr19	44906942	44906942	MC	0.176856593
chr19	44906943	44906943	MC	0.173356312
chr19	44906944	44906944	MC	0.182741881
chr19	44906945	44906945	MC	0.187051012
chr19	44906946	44906946	MC	0.195786138
chr19	44906947	44906947	MC	0.21544791
chr19	44906948	44906948	MC	0.219430061
chr19	44906949	44906949	MC	0.221716884
chr19	44906950	44906950	MC	0.232173341
chr19	44906951	44906951	MC	0.252824426
chr19	44906952	44906952	MC	0.269863353
chr19	44906953	44906953	MC	0.276985989
chr19	44906954	44906954	MC	0.286670639
chr19	44906955	44906955	MC	0.296083041
chr19	44906956	44906956	MC	0.311558525
chr19	44906957	44906957	MC	0.318656514
chr19	44906958	44906958	MC	0.32710451
chr19	44906959	44906959	MC	0.333031356
chr19	44906960	44906960	MC	0.33412095
chr19	44906961	44906961	MC	0.33412095
chr19	44906962	44906962	MC	0.335924724
chr19	44906963	44906963	MC	0.337682887
chr19	44906964	44906964	MC	0.339986549
chr19	44906965	44906965	MC	0.351330784
chr19	44906966	44906966	MC	0.352755156
chr19	44906967	44906967	MC	0.34882124
chr19	44906968	44906968	MC	0.34653245
chr19	44906969	44906969	MC	0.344967613
chr19	44906970	44906970	MC	0.343800204
chr19	44906971	44906971	MC	0.347946372
chr19	44906972	44906972	MC	0.346786953
chr19	44906973	44906973	MC	0.343578827
chr19	44906974	44906974	MC	0.330145188
chr19	44906975	44906975	MC	0.330145188
chr19	44906976	44906976	MC	0.330145188
chr19	44906977	44906977	MC	0.325968101
chr19	44906978	44906978	MC	0.325968101
chr19	44906979	44906979	MC	0.322784176
chr19	44906980	44906980	MC	0.320488837
chr19	44906981	44906981	MC	0.31989497
chr19	44906982	44906982	MC	0.311391811
chr19	44906983	44906983	MC	0.296809279
chr19	44906984	44906984	MC	0.28427963
chr19	44906985	44906985	MC	0.272659512
chr19	44906986	44906986	MC	0.260012227
chr19	44906987	44906987	MC	0.253531168
chr19	44906988	44906988	MC	0.254461055
chr19	44906989	44906989	MC	0.257970215
chr19	44906990	44906990	MC	0.251230402
chr19	44906991	44906991	MC	0.248400134
chr19	44906992	44906992	MC	0.218010272
chr19	44906993	44906993	MC	0.207758747
chr19	44906994	44906994	MC	0.213571607
chr19	44906995	44906995	MC	0.208658154
chr19	44906996	44906996	MC	0.214666524
chr19	44906997	44906997	MC	0.192348592
chr19	44906998	44906998	MC	0.186238268
chr19	44906999	44906999	MC	0.211421464
chr19	44907000	44907000	MC	0.211957641
chr19	44907001	44907001	MC	0.215774656
chr19	44907002	44907002	MC	0.213692662
chr19	44907003	44907003	MC	0.209782946
chr19	44907004	44907004	MC	0.209782946
chr19	44907005	44907005	MC	0.206924839
chr19	44907006	44907006	MC	0.163556486
chr19	44907007	44907007	MC	0.159719338
chr19	44907008	44907008	MC	0.153193141
chr19	44907009	44907009	MC	0.138133899
chr19	44907010	44907010	MC	0.13613567
chr19	44907011	44907011	MC	0.140272754
chr19	44907012	44907012	MC	0.140630271
chr19	44907013	44907013	MC	0.131670558
chr19	44907014	44907014	MC	0.140382026
chr19	44907015	44907015	MC	0.140067039
chr19	44907016	44907016	MC	0.13756782
chr19	44907017	44907017	MC	0.127408234
chr19	44907018	44907018	MC	0.12902053
chr19	44907019	44907019	MC	0.1385654
chr19	44907020	44907020	MC	0.140758782
chr19	44907021	44907021	MC	0.143562706
chr19	44907022	44907022	MC	0.129212775
chr19	44907023	44907023	MC	0.089002063
chr19	44907024	44907024	MC	0.079245621
chr19	44907025	44907025	MC	0.064599615
chr19	44907026	44907026	MC	-0.031121564
chr19	44907027	44907027	MC	-0.037510757
chr19	44907028	44907028	MC	-0.078414513
chr19	44907029	44907029	MC	-0.078414513
chr19	44907030	44907030	MC	-0.044887822
chr19	44907031	44907031	MC	-0.013731033
chr19	44907032	44907032	MC	-0.025410952
chr19	44907033	44907033	MC	-0.039694008
chr19	44907034	44907034	MC	-0.039044845
chr19	44907035	44907035	MC	-0.04498687
chr19	44907036	44907036	MC	-0.046474889
chr19	44907037	44907037	MC	-0.040385989
chr19	44907038	44907038	MC	-0.045844595
chr19	44907039	44907039	MC	-0.017066164
chr19	44907040	44907040	MC	-0.023497407
chr19	44907041	44907041	MC	-0.032565634
chr19	44907042	44907042	MC	-0.036032718
chr19	44907043	44907043	MC	-0.035538438
chr19	44907044	44907044	MC	-0.031394401
chr19	44907045	44907045	MC	-0.034562744
chr19	44907046	44907046	MC	-0.034562744
chr19	44907047	44907047	MC	-0.044634629
chr19	44907048	44907048	MC	-0.007508571
chr19	44907049	44907049	MC	-0.007508571
chr19	44907050	44907050	MC	-0.007508571
chr19	44907051	44907051	MC	-0.007508571
chr19	44907052	44907052	MC	-0.007508571
chr19	44907053	44907053	MC	0.001098255
chr19	44907054	44907054	MC	0.00803747
chr19	44907055	44907055	MC	0.01766929
chr19	44907056	44907056	MC	0.016191516
chr19	44907057	44907057	MC	0.002150225
chr19	44907058	44907058	MC	0.005104445
chr19	44907059	44907059	MC	0.007328866
chr19	44907060	44907060	MC	0.007281097
chr19	44907061	44907061	MC	0.007281097
chr19	44907062	44907062	MC	0.011265927
chr19	44907063	44907063	MC	-0.007823246
chr19	44907064	44907064	MC	-0.010632867
chr19	44907065	44907065	MC	-0.014007026
chr19	44907066	44907066	MC	-0.019275767
chr19	44907067	44907067	MC	-0.006367952
chr19	44907068	44907068	MC	-0.006367952
chr19	44907069	44907069	MC	-0.004541682
chr19	44907070	44907070	MC	-0.017634881
chr19	44907071	44907071	MC	0.041946359
chr19	44907072	44907072	MC	0.044948591
chr19	44907073	44907073	MC	0.039227336
chr19	44907074	44907074	MC	0.031061415
chr19	44907075	44907075	MC	0.016882963
chr19	44907076	44907076	MC	0.01768404
chr19	44907077	44907077	MC	0.024999336
chr19	44907078	44907078	MC	0.024999336
chr19	44907079	44907079	MC	0.024999336
chr19	44907080	44907080	MC	0.022494391
chr19	44907081	44907081	MC	0.019592033
chr19	44907082	44907082	MC	0.019592033
chr19	44907083	44907083	MC	0.028052085
chr19	44907084	44907084	MC	0.029153453
chr19	44907085	44907085	MC	0.040608856
chr19	44907086	44907086	MC	0.034813299
chr19	44907087	44907087	MC	0.039790909
chr19	44907088	44907088	MC	0.043023719
chr19	44907089	44907089	MC	0.040131635
chr19	44907090	44907090	MC	0.032621558
chr19	44907091	44907091	MC	0.039077964
chr19	44907092	44907092	MC	0.026978032
chr19	44907093	44907093	MC	0.037005591
chr19	44907094	44907094	MC	0.026222059
chr19	44907095	44907095	MC	0.037193927
chr19	44907096	44907096	MC	0.037193927
chr19	44907097	44907097	MC	0.028738254
chr19	44907098	44907098	MC	0.03809673
chr19	44907099	44907099	MC	0.043371841
chr19	44907100	44907100	MC	0.057941517
chr19	44907101	44907101	MC	0.063083232
chr19	44907102	44907102	MC	0.061621987
chr19	44907103	44907103	MC	0.069008134
chr19	44907104	44907104	MC	0.067380051
chr19	44907105	44907105	MC	0.061107576
chr19	44907106	44907106	MC	0.080075137
chr19	44907107	44907107	MC	0.072657553
chr19	44907108	44907108	MC	0.09296467
chr19	44907109	44907109	MC	0.099470545
chr19	44907110	44907110	MC	0.10507398
chr19	44907111	44907111	MC	0.097596237
chr19	44907112	44907112	MC	0.101376893
chr19	44907113	44907113	MC	0.090373115
chr19	44907114	44907114	MC	0.083496387
chr19	44907115	44907115	MC	0.083493941
chr19	44907116	44907116	MC	0.085201192
chr19	44907117	44907117	MC	0.092076527
chr19	44907118	44907118	MC	0.092655197
chr19	44907119	44907119	MC	0.088756546
chr19	44907120	44907120	MC	0.089364005
chr19	44907121	44907121	MC	0.089364005
chr19	44907122	44907122	MC	0.089364005
chr19	44907123	44907123	MC	0.093055353
chr19	44907124	44907124	MC	0.07554703
chr19	44907125	44907125	MC	0.082539858
chr19	44907126	44907126	MC	0.084098311
chr19	44907127	44907127	MC	0.09214298
chr19	44907128	44907128	MC	0.09214298
chr19	44907129	44907129	MC	0.086686321
chr19	44907130	44907130	MC	0.09020838
chr19	44907131	44907131	MC	0.086485583
chr19	44907132	44907132	MC	0.086485583
chr19	44907133	44907133	MC	0.088289364
chr19	44907134	44907134	MC	0.092539395
chr19	44907135	44907135	MC	0.092714151
chr19	44907136	44907136	MC	0.122019906
chr19	44907137	44907137	MC	0.126826423
chr19	44907138	44907138	MC	0.127676727
chr19	44907139	44907139	MC	0.125793235
chr19	44907140	44907140	MC	0.126338969
chr19	44907141	44907141	MC	0.128556146
chr19	44907142	44907142	MC	0.136065375
chr19	44907143	44907143	MC	0.127002198
chr19	44907144	44907144	MC	0.116353186
chr19	44907145	44907145	MC	0.103137659
chr19	44907146	44907146	MC	0.105142651
chr19	44907147	44907147	MC	0.089497628
chr19	44907148	44907148	MC	0.077491301
chr19	44907149	44907149	MC	0.0830507
chr19	44907150	44907150	MC	0.083447675
chr19	44907151	44907151	MC	0.073562879
chr19	44907152	44907152	MC	0.068878541
chr19	44907153	44907153	MC	0.072164099
chr19	44907154	44907154	MC	0.121416434
chr19	44907155	44907155	MC	0.121416434
chr19	44907156	44907156	MC	0.127217419
chr19	44907157	44907157	MC	0.125820611
chr19	44907158	44907158	MC	0.140782829
chr19	44907159	44907159	MC	0.133739695
chr19	44907160	44907160	MC	0.133739695
chr19	44907161	44907161	MC	0.141010465
chr19	44907162	44907162	MC	0.15252944
chr19	44907163	44907163	MC	0.1604603
chr19	44907164	44907164	MC	0.155455253
chr19	44907165	44907165	MC	0.158168879
chr19	44907166	44907166	MC	0.149529911
chr19	44907167	44907167	MC	0.148649549
chr19	44907168	44907168	MC	0.151624059
chr19	44907169	44907169	MC	0.146855166
chr19	44907170	44907170	MC	0.145597652
chr19	44907171	44907171	MC	0.135938054
chr19	44907172	44907172	MC	0.135938054
chr19	44907173	44907173	MC	0.137644036
chr19	44907174	44907174	MC	0.130219075
chr19	44907175	44907175	MC	0.12399364
chr19	44907176	44907176	MC	0.119382285
chr19	44907177	44907177	MC	0.116708431
chr19	44907178	44907178	MC	0.112155671
chr19	44907179	44907179	MC	0.103126318
chr19	44907180	44907180	MC	0.104788324
chr19	44907181	44907181	MC	0.104788324
chr19	44907182	44907182	MC	0.080131391
chr19	44907183	44907183	MC	0.085138579
chr19	44907184	44907184	MC	0.062850207
chr19	44907185	44907185	MC	0.055277183
chr19	44907186	44907186	MC	0.049791307
chr19	44907187	44907187	MC	0.048419057
chr19	44907188	44907188	MC	0.037207941
chr19	44907189	44907189	MC	0.043675381
chr19	44907190	44907190	MC	0.046359027
chr19	44907191	44907191	MC	0.043665653
chr19	44907192	44907192	MC	0.044901666
chr19	44907193	44907193	MC	0.047503581
chr19	44907194	44907194	MC	0.053116475
chr19	44907195	44907195	MC	0.049539694
chr19	44907196	44907196	MC	0.052230553
chr19	44907197	44907197	MC	0.052230553
chr19	44907198	44907198	MC	0.061627928
chr19	44907199	44907199	MC	0.060578387
chr19	44907200	44907200	MC	0.051407433
chr19	44907201	44907201	MC	0.046730608
chr19	44907202	44907202	MC	0.048067177
chr19	44907203	44907203	MC	0.049455002
chr19	44907204	44907204	MC	0.049455002
chr19	44907205	44907205	MC	0.047810358
chr19	44907206	44907206	MC	0.037540716
chr19	44907207	44907207	MC	0.035313558
chr19	44907208	44907208	MC	0.037165179
chr19	44907209	44907209	MC	0.040166686
chr19	44907210	44907210	MC	0.037896987
chr19	44907211	44907211	MC	0.05105114
chr19	44907212	44907212	MC	0.011398865
chr19	44907213	44907213	MC	0.024447588
chr19	44907214	44907214	MC	0.022054299
chr19	44907215	44907215	MC	0.01538892
chr19	44907216	44907216	MC	0.020279681
chr19	44907217	44907217	MC	0.017432654
chr19	44907218	44907218	MC	0.027720365
chr19	44907219	44907219	MC	0.052604843
chr19	44907220	44907220	MC	0.06002084
chr19	44907221	44907221	MC	0.062925153
chr19	44907222	44907222	MC	0.06600011
chr19	44907223	44907223	MC	0.055556227
chr19	44907224	44907224	MC	0.055556227
chr19	44907225	44907225	MC	0.046813056
chr19	44907226	44907226	MC	0.050183109
chr19	44907227	44907227	MC	0.066047891
chr19	44907228	44907228	MC	0.046977947
chr19	44907229	44907229	MC	0.040547669
chr19	44907230	44907230	MC	-5.26E-04
chr19	44907231	44907231	MC	0.010029779
chr19	44907232	44907232	MC	0.00241612
chr19	44907233	44907233	MC	0.010422856
chr19	44907234	44907234	MC	-0.004016523
chr19	44907235	44907235	MC	-0.002888165
chr19	44907236	44907236	MC	-0.005906072
chr19	44907237	44907237	MC	-0.04001517
chr19	44907238	44907238	MC	-0.050873859
chr19	44907239	44907239	MC	-0.051233808
chr19	44907240	44907240	MC	-0.04093141
chr19	44907241	44907241	MC	-0.032091902
chr19	44907242	44907242	MC	-0.037537757
chr19	44907243	44907243	MC	-0.031473368
chr19	44907244	44907244	MC	-0.035085765
chr19	44907245	44907245	MC	-0.035085765
chr19	44907246	44907246	MC	-0.03657786
chr19	44907247	44907247	MC	-0.032450857
chr19	44907248	44907248	MC	-0.015814478
chr19	44907249	44907249	MC	-0.0121353
chr19	44907250	44907250	MC	-0.015441506
chr19	44907251	44907251	MC	-0.002457134
chr19	44907252	44907252	MC	-0.006980672
chr19	44907253	44907253	MC	-0.01324684
chr19	44907254	44907254	MC	0.001723334
chr19	44907255	44907255	MC	0.019130335
chr19	44907256	44907256	MC	0.015811987
chr19	44907257	44907257	MC	0.029578227
chr19	44907258	44907258	MC	0.035040198
chr19	44907259	44907259	MC	0.032971129
chr19	44907260	44907260	MC	0.029357986
chr19	44907261	44907261	MC	0.069306786
chr19	44907262	44907262	MC	0.066614046
chr19	44907263	44907263	MC	0.083631403
chr19	44907264	44907264	MC	0.094533128
chr19	44907265	44907265	MC	0.093761333
chr19	44907266	44907266	MC	0.091633588
chr19	44907267	44907267	MC	0.094178982
chr19	44907268	44907268	MC	0.086191408
chr19	44907269	44907269	MC	0.082804623
chr19	44907270	44907270	MC	0.077376123
chr19	44907271	44907271	MC	0.081869213
chr19	44907272	44907272	MC	0.081715881
chr19	44907273	44907273	MC	0.106665087
chr19	44907274	44907274	MC	0.105323496
chr19	44907275	44907275	MC	0.107102963
chr19	44907276	44907276	MC	0.107102963
chr19	44907277	44907277	MC	0.099871773
chr19	44907278	44907278	MC	0.099871773
chr19	44907279	44907279	MC	0.092853805
chr19	44907280	44907280	MC	0.099693366
chr19	44907281	44907281	MC	0.102111387
chr19	44907282	44907282	MC	0.112396003
chr19	44907283	44907283	MC	0.1122443
chr19	44907284	44907284	MC	0.110687167
chr19	44907285	44907285	MC	0.092429729
chr19	44907286	44907286	MC	0.090200757
chr19	44907287	44907287	MC	0.088703651
chr19	44907288	44907288	MC	0.09718337
chr19	44907289	44907289	MC	0.083364287
chr19	44907290	44907290	MC	0.096051998
chr19	44907291	44907291	MC	0.093009498
chr19	44907292	44907292	MC	0.097107025
chr19	44907293	44907293	MC	0.101305639
chr19	44907294	44907294	MC	0.081433742
chr19	44907295	44907295	MC	0.055500248
chr19	44907296	44907296	MC	0.056802974
chr19	44907297	44907297	MC	0.064111361
chr19	44907298	44907298	MC	0.076125327
chr19	44907299	44907299	MC	0.076125327
chr19	44907300	44907300	MC	0.078395309
chr19	44907301	44907301	MC	0.078395309
chr19	44907302	44907302	MC	0.072520825
chr19	44907303	44907303	MC	0.056466681
chr19	44907304	44907304	MC	0.047802062
chr19	44907305	44907305	MC	0.045625398
chr19	44907306	44907306	MC	0.048085337
chr19	44907307	44907307	MC	0.042308235
chr19	44907308	44907308	MC	0.039417487
chr19	44907309	44907309	MC	0.037404099
chr19	44907310	44907310	MC	0.033756387
chr19	44907311	44907311	MC	0.033756387
chr19	44907312	44907312	MC	0.035614644
chr19	44907313	44907313	MC	0.040678229
chr19	44907314	44907314	MC	0.037770431
chr19	44907315	44907315	MC	0.032124277
chr19	44907316	44907316	MC	0.027053121
chr19	44907317	44907317	MC	0.013264417
chr19	44907318	44907318	MC	0.013264417
chr19	44907319	44907319	MC	0.004350649
chr19	44907320	44907320	MC	0.001025369
chr19	44907321	44907321	MC	0.001025369
chr19	44907322	44907322	MC	0.002244791
chr19	44907323	44907323	MC	-0.006039535
chr19	44907324	44907324	MC	-0.020184981
chr19	44907325	44907325	MC	-0.026190602
chr19	44907326	44907326	MC	-0.026190602
chr19	44907327	44907327	MC	-0.033590319
chr19	44907328	44907328	MC	-0.036654994
chr19	44907329	44907329	MC	-0.043432609
chr19	44907330	44907330	MC	-0.060074926
chr19	44907331	44907331	MC	-0.085749395
chr19	44907332	44907332	MC	-0.075232821
chr19	44907333	44907333	MC	-0.089015926
chr19	44907334	44907334	MC	-0.093712449
chr19	44907335	44907335	MC	-0.115705933
chr19	44907336	44907336	MC	-0.108541701
chr19	44907337	44907337	MC	-0.170870469
chr19	44907338	44907338	MC	-0.195546227
chr19	44907339	44907339	MC	-0.204439277
chr19	44907340	44907340	MC	-0.218096732
chr19	44907341	44907341	MC	-0.249101307
chr19	44907342	44907342	MC	-0.254732179
chr19	44907343	44907343	MC	-0.254732179
chr19	44907344	44907344	MC	-0.254732179
chr19	44907345	44907345	MC	-0.257318416
chr19	44907346	44907346	MC	-0.252390848
chr19	44907347	44907347	MC	-0.288162568
chr19	44907348	44907348	MC	-0.293712544
chr19	44907349	44907349	MC	-0.328010121
chr19	44907350	44907350	MC	-0.342819183
chr19	44907351	44907351	MC	-0.329823674
chr19	44907352	44907352	MC	-0.325543382
chr19	44907353	44907353	MC	-0.318059984
chr19	44907354	44907354	MC	-0.318059984
chr19	44907355	44907355	MC	-0.318059984
chr19	44907356	44907356	MC	-0.342173616
chr19	44907357	44907357	MC	-0.348933074
chr19	44907358	44907358	MC	-0.365077955
chr19	44907359	44907359	MC	-0.366276311
chr19	44907360	44907360	MC	-0.366276311
chr19	44907361	44907361	MC	-0.381296264
chr19	44907362	44907362	MC	-0.375503293
chr19	44907363	44907363	MC	-0.402004657
chr19	44907364	44907364	MC	-0.43296356
chr19	44907365	44907365	MC	-0.424503207
chr19	44907366	44907366	MC	-0.434997304
chr19	44907367	44907367	MC	-0.442205629
chr19	44907368	44907368	MC	-0.449192379
chr19	44907369	44907369	MC	-0.450704819
chr19	44907370	44907370	MC	-0.450704819
chr19	44907371	44907371	MC	-0.459696793
chr19	44907372	44907372	MC	-0.46988896
chr19	44907373	44907373	MC	-0.488335824
chr19	44907374	44907374	MC	-0.546511324
chr19	44907375	44907375	MC	-0.546511324
chr19	44907376	44907376	MC	-0.565548631
chr19	44907377	44907377	MC	-0.565548631
chr19	44907378	44907378	MC	-0.553862022
chr19	44907379	44907379	MC	-0.549366547
chr19	44907380	44907380	MC	-0.560393025
chr19	44907381	44907381	MC	-0.560393025
chr19	44907382	44907382	MC	-0.570466995
chr19	44907383	44907383	MC	-0.577227094
chr19	44907384	44907384	MC	-0.577227094
chr19	44907385	44907385	MC	-0.587744181
chr19	44907386	44907386	MC	-0.601160982
chr19	44907387	44907387	MC	-0.624025288
chr19	44907388	44907388	MC	-0.624025288
chr19	44907389	44907389	MC	-0.637496462
chr19	44907390	44907390	MC	-0.637496462
chr19	44907391	44907391	MC	-0.62142184
chr19	44907392	44907392	MC	-0.637772311
chr19	44907393	44907393	MC	-0.637772311
chr19	44907394	44907394	MC	-0.628296908
chr19	44907395	44907395	MC	-0.628296908
chr19	44907396	44907396	MC	-0.628296908
chr19	44907397	44907397	MC	-0.628296908
chr19	44907398	44907398	MC	-0.642074277
chr19	44907399	44907399	MC	-0.642074277
chr19	44907400	44907400	MC	-0.652837703
chr19	44907401	44907401	MC	-0.654652276
chr19	44907402	44907402	MC	-0.642407914
chr19	44907403	44907403	MC	-0.668321555
chr19	44907404	44907404	MC	-0.668321555
chr19	44907405	44907405	MC	-0.736470482
chr19	44907406	44907406	MC	-0.695405894
chr19	44907407	44907407	MC	-0.663490979
chr19	44907408	44907408	MC	-0.669437576
chr19	44907409	44907409	MC	-0.670507907
chr19	44907410	44907410	MC	-0.670507907
chr19	44907411	44907411	MC	-0.670507907
chr19	44907412	44907412	MC	-0.65376872
chr19	44907413	44907413	MC	-0.65376872
chr19	44907414	44907414	MC	-0.65376872
chr19	44907415	44907415	MC	-0.70301022
chr19	44907416	44907416	MC	-0.590413251
chr19	44907417	44907417	MC	-0.570496209
chr19	44907418	44907418	MC	-0.560524173
chr19	44907419	44907419	MC	-0.549120323
chr19	44907420	44907420	MC	-0.547481764
chr19	44907421	44907421	MC	-0.556720116
chr19	44907422	44907422	MC	-0.556720116
chr19	44907423	44907423	MC	-0.487580529
chr19	44907424	44907424	MC	-0.479217513
chr19	44907425	44907425	MC	-0.486586408
chr19	44907426	44907426	MC	-0.480835704
chr19	44907427	44907427	MC	-0.49805567
chr19	44907428	44907428	MC	-0.49805567
chr19	44907429	44907429	MC	-0.509432844
chr19	44907430	44907430	MC	-0.490196621
chr19	44907431	44907431	MC	-0.490196621
chr19	44907432	44907432	MC	-0.50005438
chr19	44907433	44907433	MC	-0.493546468
chr19	44907434	44907434	MC	-0.493546468
chr19	44907435	44907435	MC	-0.511304111
chr19	44907436	44907436	MC	-0.447488042
chr19	44907437	44907437	MC	-0.43866017
chr19	44907438	44907438	MC	-0.420351474
chr19	44907439	44907439	MC	-0.397151725
chr19	44907440	44907440	MC	-0.370057785
chr19	44907441	44907441	MC	-0.370057785
chr19	44907442	44907442	MC	-0.29503625
chr19	44907443	44907443	MC	-0.283565147
chr19	44907444	44907444	MC	-0.282719522
chr19	44907445	44907445	MC	-0.277063595
chr19	44907446	44907446	MC	-0.271845136
chr19	44907447	44907447	MC	-0.271845136
chr19	44907448	44907448	MC	-0.251270734
chr19	44907449	44907449	MC	-0.25601519
chr19	44907450	44907450	MC	-0.251088895
chr19	44907451	44907451	MC	-0.221483433
chr19	44907452	44907452	MC	-0.221483433
chr19	44907453	44907453	MC	-0.21119137
chr19	44907454	44907454	MC	-0.216461484
chr19	44907455	44907455	MC	-0.167155947
chr19	44907456	44907456	MC	-0.164390371
chr19	44907457	44907457	MC	-0.164390371
chr19	44907458	44907458	MC	-0.143020616
chr19	44907459	44907459	MC	-0.113959976
chr19	44907460	44907460	MC	-0.113959976
chr19	44907461	44907461	MC	-0.105187928
chr19	44907462	44907462	MC	-0.102598054
chr19	44907463	44907463	MC	-0.09438726
chr19	44907464	44907464	MC	-0.056805569
chr19	44907465	44907465	MC	-0.018803245
chr19	44907466	44907466	MC	-0.015527426
chr19	44907467	44907467	MC	0.002708361
chr19	44907468	44907468	MC	0.002708361
chr19	44907469	44907469	MC	0.012705097
chr19	44907470	44907470	MC	0.010557564
chr19	44907471	44907471	MC	0.017040091
chr19	44907472	44907472	MC	0.018971106
chr19	44907473	44907473	MC	0.017178103
chr19	44907474	44907474	MC	0.023241147
chr19	44907475	44907475	MC	0.023241147
chr19	44907476	44907476	MC	0.023241147
chr19	44907477	44907477	MC	0.022732973
chr19	44907478	44907478	MC	0.030407619
chr19	44907479	44907479	MC	0.043602141
chr19	44907480	44907480	MC	0.043602141
chr19	44907481	44907481	MC	0.048480756
chr19	44907482	44907482	MC	0.041356036
chr19	44907483	44907483	MC	0.035241825
chr19	44907484	44907484	MC	0.028312088
chr19	44907485	44907485	MC	0.005054282
chr19	44907486	44907486	MC	0.005054282
chr19	44907487	44907487	MC	0.007607983
chr19	44907488	44907488	MC	0.007607983
chr19	44907489	44907489	MC	0.004014973
chr19	44907490	44907490	MC	0.003607479
chr19	44907491	44907491	MC	0.013616604
chr19	44907492	44907492	MC	-0.005034275
chr19	44907493	44907493	MC	-0.005034275
chr19	44907494	44907494	MC	-0.003467609
chr19	44907495	44907495	MC	-0.007250713
chr19	44907496	44907496	MC	-0.007250713
chr19	44907497	44907497	MC	-0.007250713
chr19	44907498	44907498	MC	-0.001661515
chr19	44907499	44907499	MC	-0.015455276
chr19	44907500	44907500	MC	-0.010716595
chr19	44907501	44907501	MC	-0.010716595
chr19	44907502	44907502	MC	-0.01126541
chr19	44907503	44907503	MC	-0.014528105
chr19	44907504	44907504	MC	0.003259143
chr19	44907505	44907505	MC	1.19E-04
chr19	44907506	44907506	MC	0.00293761
chr19	44907507	44907507	MC	0.008931726
chr19	44907508	44907508	MC	0.004049891
chr19	44907509	44907509	MC	-0.005046378
chr19	44907510	44907510	MC	7.77E-04
chr19	44907511	44907511	MC	0.018749697
chr19	44907512	44907512	MC	0.020827773
chr19	44907513	44907513	MC	0.024278736
chr19	44907514	44907514	MC	0.024278736
chr19	44907515	44907515	MC	0.027201797
chr19	44907516	44907516	MC	0.007984805
chr19	44907517	44907517	MC	-0.015547773
chr19	44907518	44907518	MC	-0.008198469
chr19	44907519	44907519	MC	-0.008746732
chr19	44907520	44907520	MC	-0.008746732
chr19	44907521	44907521	MC	-0.005952134
chr19	44907522	44907522	MC	-0.019828014
chr19	44907523	44907523	MC	0.024629636
chr19	44907524	44907524	MC	0.022230767
chr19	44907525	44907525	MC	0.022230767
chr19	44907526	44907526	MC	0.016588438
chr19	44907527	44907527	MC	0.017205009
chr19	44907528	44907528	MC	0.006922
chr19	44907529	44907529	MC	-8.36E-05
chr19	44907530	44907530	MC	-0.00152315
chr19	44907531	44907531	MC	-0.00545541
chr19	44907532	44907532	MC	-0.007371546
chr19	44907533	44907533	MC	-0.015339808
chr19	44907534	44907534	MC	-0.03116564
chr19	44907535	44907535	MC	-0.034836233
chr19	44907536	44907536	MC	-0.030718256
chr19	44907537	44907537	MC	-0.035230396
chr19	44907538	44907538	MC	-0.035446626
chr19	44907539	44907539	MC	-0.043755412
chr19	44907540	44907540	MC	-0.077965916
chr19	44907541	44907541	MC	-0.111760167
chr19	44907542	44907542	MC	-0.113596174
chr19	44907543	44907543	MC	-0.14218898
chr19	44907544	44907544	MC	-0.135754613
chr19	44907545	44907545	MC	-0.140171684
chr19	44907546	44907546	MC	-0.140171684
chr19	44907547	44907547	MC	-0.138289431
chr19	44907548	44907548	MC	-0.125002647
chr19	44907549	44907549	MC	-0.125002647
chr19	44907550	44907550	MC	-0.133556792
chr19	44907551	44907551	MC	-0.130210806
chr19	44907552	44907552	MC	-0.121488483
chr19	44907553	44907553	MC	-0.085704922
chr19	44907554	44907554	MC	-0.096438974
chr19	44907555	44907555	MC	-0.105112326
chr19	44907556	44907556	MC	-0.084158055
chr19	44907557	44907557	MC	-0.086688145
chr19	44907558	44907558	MC	-0.068828049
chr19	44907559	44907559	MC	-0.065925852
chr19	44907560	44907560	MC	-0.061752606
chr19	44907561	44907561	MC	-0.050847092
chr19	44907562	44907562	MC	-0.039897693
chr19	44907563	44907563	MC	-0.033195517
chr19	44907564	44907564	MC	-0.037891251
chr19	44907565	44907565	MC	-0.033962379
chr19	44907566	44907566	MC	-0.023641427
chr19	44907567	44907567	MC	-0.021123962
chr19	44907568	44907568	MC	-0.011619014
chr19	44907569	44907569	MC	-0.006624822
chr19	44907570	44907570	MC	-0.006003663
chr19	44907571	44907571	MC	-0.005294294
chr19	44907572	44907572	MC	0.001203449
chr19	44907573	44907573	MC	0.025083859
chr19	44907574	44907574	MC	0.032319462
chr19	44907575	44907575	MC	0.041429145
chr19	44907576	44907576	MC	0.041754429
chr19	44907577	44907577	MC	0.04749451
chr19	44907578	44907578	MC	0.048940719
chr19	44907579	44907579	MC	0.054169508
chr19	44907580	44907580	MC	0.042703813
chr19	44907581	44907581	MC	0.045357339
chr19	44907582	44907582	MC	0.055311443
chr19	44907583	44907583	MC	0.053107
chr19	44907584	44907584	MC	0.048116062
chr19	44907585	44907585	MC	0.063503985
chr19	44907586	44907586	MC	0.061382896
chr19	44907587	44907587	MC	0.043484949
chr19	44907588	44907588	MC	0.047377199
chr19	44907589	44907589	MC	0.095853681
chr19	44907590	44907590	MC	0.095853681
chr19	44907591	44907591	MC	0.09080903
chr19	44907592	44907592	MC	0.117258685
chr19	44907593	44907593	MC	0.11085057
chr19	44907594	44907594	MC	0.108083292
chr19	44907595	44907595	MC	0.103458437
chr19	44907596	44907596	MC	0.098288358
chr19	44907597	44907597	MC	0.096399554
chr19	44907598	44907598	MC	0.079675632
chr19	44907599	44907599	MC	0.070093742
chr19	44907600	44907600	MC	0.078843366
chr19	44907601	44907601	MC	0.078843366
chr19	44907602	44907602	MC	0.081486238
chr19	44907603	44907603	MC	0.076830511
chr19	44907604	44907604	MC	0.078960402
chr19	44907605	44907605	MC	0.073009915
chr19	44907606	44907606	MC	0.073009915
chr19	44907607	44907607	MC	0.085640915
chr19	44907608	44907608	MC	0.088559696
chr19	44907609	44907609	MC	0.086811433
chr19	44907610	44907610	MC	0.096379565
chr19	44907611	44907611	MC	0.097834965
chr19	44907612	44907612	MC	0.101291207
chr19	44907613	44907613	MC	0.103680615
chr19	44907614	44907614	MC	0.103652224
chr19	44907615	44907615	MC	0.101141237
chr19	44907616	44907616	MC	0.098784046
chr19	44907617	44907617	MC	0.092626782
chr19	44907618	44907618	MC	0.088170163
chr19	44907619	44907619	MC	0.08121346
chr19	44907620	44907620	MC	0.082917181
chr19	44907621	44907621	MC	0.092300828
chr19	44907622	44907622	MC	0.091943242
chr19	44907623	44907623	MC	0.094132238
chr19	44907624	44907624	MC	0.091548191
chr19	44907625	44907625	MC	0.115398955
chr19	44907626	44907626	MC	0.117706908
chr19	44907627	44907627	MC	0.13710455
chr19	44907628	44907628	MC	0.156230639
chr19	44907629	44907629	MC	0.1424791
chr19	44907630	44907630	MC	0.1424791
chr19	44907631	44907631	MC	0.144770022
chr19	44907632	44907632	MC	0.13252334
chr19	44907633	44907633	MC	0.134375845
chr19	44907634	44907634	MC	0.125505543
chr19	44907635	44907635	MC	0.127832245
chr19	44907636	44907636	MC	0.149076859
chr19	44907637	44907637	MC	0.160515593
chr19	44907638	44907638	MC	0.155871229
chr19	44907639	44907639	MC	0.150795216
chr19	44907640	44907640	MC	0.153101418
chr19	44907641	44907641	MC	0.149267402
chr19	44907642	44907642	MC	0.143322782
chr19	44907643	44907643	MC	0.162993824
chr19	44907644	44907644	MC	0.169631722
chr19	44907645	44907645	MC	0.160666065
chr19	44907646	44907646	MC	0.179159273
chr19	44907647	44907647	MC	0.186642092
chr19	44907648	44907648	MC	0.187791123
chr19	44907649	44907649	MC	0.188880214
chr19	44907650	44907650	MC	0.187976949
chr19	44907651	44907651	MC	0.182791152
chr19	44907652	44907652	MC	0.185157841
chr19	44907653	44907653	MC	0.185270366
chr19	44907654	44907654	MC	0.186269742
chr19	44907655	44907655	MC	0.187317644
chr19	44907656	44907656	MC	0.185231273
chr19	44907657	44907657	MC	0.196910025
chr19	44907658	44907658	MC	0.183386795
chr19	44907659	44907659	MC	0.177161428
chr19	44907660	44907660	MC	0.200048794
chr19	44907661	44907661	MC	0.213507564
chr19	44907662	44907662	MC	0.2173786
chr19	44907663	44907663	MC	0.2173786
chr19	44907664	44907664	MC	0.216205073
chr19	44907665	44907665	MC	0.186044118
chr19	44907666	44907666	MC	0.189440875
chr19	44907667	44907667	MC	0.189440875
chr19	44907668	44907668	MC	0.171514339
chr19	44907669	44907669	MC	0.180641075
chr19	44907670	44907670	MC	0.178534384
chr19	44907671	44907671	MC	0.188842033
chr19	44907672	44907672	MC	0.193530977
chr19	44907673	44907673	MC	0.195067174
chr19	44907674	44907674	MC	0.197360269
chr19	44907675	44907675	MC	0.20149772
chr19	44907676	44907676	MC	0.206581517
chr19	44907677	44907677	MC	0.209761581
chr19	44907678	44907678	MC	0.222086285
chr19	44907679	44907679	MC	0.220871052
chr19	44907680	44907680	MC	0.226614565
chr19	44907681	44907681	MC	0.243578114
chr19	44907682	44907682	MC	0.25071947
chr19	44907683	44907683	MC	0.242122401
chr19	44907684	44907684	MC	0.238915429
chr19	44907685	44907685	MC	0.236545351
chr19	44907686	44907686	MC	0.22963762
chr19	44907687	44907687	MC	0.230419344
chr19	44907688	44907688	MC	0.22814977
chr19	44907689	44907689	MC	0.226357006
chr19	44907690	44907690	MC	0.228312516
chr19	44907691	44907691	MC	0.240053265
chr19	44907692	44907692	MC	0.281029899
chr19	44907693	44907693	MC	0.282675417
chr19	44907694	44907694	MC	0.290613824
chr19	44907695	44907695	MC	0.294227683
chr19	44907696	44907696	MC	0.295142323
chr19	44907697	44907697	MC	0.287648038
chr19	44907698	44907698	MC	0.291018658
chr19	44907699	44907699	MC	0.291419274
chr19	44907700	44907700	MC	0.289358593
chr19	44907701	44907701	MC	0.279552022
chr19	44907702	44907702	MC	0.283494955
chr19	44907703	44907703	MC	0.277464254
chr19	44907704	44907704	MC	0.266867014
chr19	44907705	44907705	MC	0.267595038
chr19	44907706	44907706	MC	0.267595038
chr19	44907707	44907707	MC	0.260060187
chr19	44907708	44907708	MC	0.26181965
chr19	44907709	44907709	MC	0.273175613
chr19	44907710	44907710	MC	0.276545532
chr19	44907711	44907711	MC	0.278354505
chr19	44907712	44907712	MC	0.272332148
chr19	44907713	44907713	MC	0.261740531
chr19	44907714	44907714	MC	0.276938521
chr19	44907715	44907715	MC	0.290303533
chr19	44907716	44907716	MC	0.292230159
chr19	44907717	44907717	MC	0.290857442
chr19	44907718	44907718	MC	0.294605774
chr19	44907719	44907719	MC	0.284364222
chr19	44907720	44907720	MC	0.276255107
chr19	44907721	44907721	MC	0.280892136
chr19	44907722	44907722	MC	0.265267208
chr19	44907723	44907723	MC	0.261285167
chr19	44907724	44907724	MC	0.256204523
chr19	44907725	44907725	MC	0.2588533
chr19	44907726	44907726	MC	0.263279616
chr19	44907727	44907727	MC	0.290624264
chr19	44907728	44907728	MC	0.289306016
chr19	44907729	44907729	MC	0.282345089
chr19	44907730	44907730	MC	0.27926862
chr19	44907731	44907731	MC	0.272161063
chr19	44907732	44907732	MC	0.269648956
chr19	44907733	44907733	MC	0.265621871
chr19	44907734	44907734	MC	0.274078891
chr19	44907735	44907735	MC	0.279139633
chr19	44907736	44907736	MC	0.263631525
chr19	44907737	44907737	MC	0.249781791
chr19	44907738	44907738	MC	0.245046887
chr19	44907739	44907739	MC	0.254696616
chr19	44907740	44907740	MC	0.255669032
chr19	44907741	44907741	MC	0.255947795
chr19	44907742	44907742	MC	0.25914565
chr19	44907743	44907743	MC	0.260600012
chr19	44907744	44907744	MC	0.25547187
chr19	44907745	44907745	MC	0.254012125
chr19	44907746	44907746	MC	0.254791936
chr19	44907747	44907747	MC	0.245275338
chr19	44907748	44907748	MC	0.256182048
chr19	44907749	44907749	MC	0.2609063
chr19	44907750	44907750	MC	0.313550778
chr19	44907751	44907751	MC	0.317297264
chr19	44907752	44907752	MC	0.325914577
[truncated: 5,879 more rows]
