# Supplementary material for: Human-lineage-specific genomic elements are associated with neurodegenerative disease and APOE transcript usage
Source: Nat Commun. 2021 Apr 6;12:2076. doi: 10.1038/s41467-021-22262-5 (PMC8024253; doi:10.1038/s41467-021-22262-5)
Supplement: Supplementary file 3 — Source Data [file 41467_2021_22262_MOESM3_ESM.zip › Sourcedata_Fig6.csv]

int_ret_cov	APOE_cov	APOE_junc_count_int_ret	APOE_junc_count_all	APOE_junc_count_annotated	normalised_coverage	normalised_junction_all_gene	normalised_junction_annotated	individualID	specimenIdSource	organ	tissue	BrodmannArea	sampleStatus	tissueWeight	tissueVolume	nucleicAcidSource	cellType	fastingState	notes	projid	Study	msex	educ	race	spanish	apoe_genotype	age_at_visit_max	age_first_ad_dx	age_death	cts_mmse30_first_ad_dx	cts_mmse30_lv	pmi	braaksc	ceradsc	cogdx	dcfdx_lv	sample_ID	annotated_ratio	all_ratio	diagnosis	specimenID	platform	RIN.y	rnaBatch	libraryPrep	runType	readLength	batch_number	age_at_death
4549	4531252	3908	8443	8443	0.0010039167982712062	0.46286864858462634	0.46286864858462634	R5459434	NA	brain	dorsolateral prefrontal cortex	NA	NA	NA	NA	bulk cell	NA	NA	geneExpression (rnaSeq)	20798913	ROS	0	21	1	2	33	74.850102669404521	NA	75.036276522929498	NA	15	7.5	1	4	6	6	01_120405	0.0021689021309630996	0.0021689021309630996	other dementia	01_120405	NA	7.7	NA	polyAselection	pairedEnd	101	2	75.0362765229295
3026	3616517	4311	10613	10611	8.367166530670255e-4	0.4061999434655611	0.40627650551314676	R4906216	NA	brain	dorsolateral prefrontal cortex	NA	NA	NA	NA	bulk cell	NA	NA	geneExpression (rnaSeq)	20914669	ROS	0	16	1	2	24	90+	86.524298425735793	90+	19	23	8.166666666666666	4	1	4	4	02_120405	0.0020594758537912797	0.0020598640313153195	AD	02_120405	NA	7.8	NA	polyAselection	pairedEnd	101	2	90
1249	1620895	1465	3539	3536	7.705619426304604e-4	0.4139587454083074	0.41430995475113125	R8329066	NA	brain	dorsolateral prefrontal cortex	NA	NA	NA	NA	bulk cell	NA	NA	geneExpression (rnaSeq)	50301125	MAP	0	13	1	2	33	90+	NA	90+	NA	30	4.75	4	2	1	1	03_120405	0.001859868279277343	0.001861446221821979	control	03_120405	NA	6	NA	polyAselection	pairedEnd	101	4	90
1536	2303673	2883	7757	7756	6.66761298152993e-4	0.3716643032100039	0.3717122227952553	R3405776	NA	brain	dorsolateral prefrontal cortex	NA	NA	NA	NA	bulk cell	NA	NA	geneExpression (rnaSeq)	20149910	ROS	0	18	1	2	23	90+	NA	90+	NA	27	3.25	4	4	1	1	04_120405	0.0017937567216353154	0.001793987995065129	control	04_120405	NA	8.8	NA	polyAselection	pairedEnd	101	1	90
1491	2539507	2215	5264	5263	5.871218311270652e-4	0.42078267477203646	0.4208626258787764	R4415805	NA	brain	dorsolateral prefrontal cortex	NA	NA	NA	NA	bulk cell	NA	NA	geneExpression (rnaSeq)	20249897	ROS	0	18	1	2	33	86.42847364818617	NA	87.301848049281318	NA	25	16.716666666666665	3	4	2	2	05_120405	0.0013950438813642185	0.0013953089476536665	MCI	05_120405	NA	6.1	NA	polyAselection	pairedEnd	101	4	87.30184804928132
1464	1718827	1294	2853	2851	8.517436600658472e-4	0.4535576586049772	0.45387583304103823	R7721691	NA	brain	dorsolateral prefrontal cortex	NA	NA	NA	NA	bulk cell	NA	NA	geneExpression (rnaSeq)	10536568	ROS	1	19	1	2	33	84.640657084188916	NA	84.988364134154693	NA	28	15.166666666666664	1	3	1	1	07_120410	0.0018766005988004098	0.0018779170495887652	control	07_120410	NA	5.6	NA	polyAselection	pairedEnd	101	4	84.9883641341547
782	1672897	859	2068	2065	4.674525688072846e-4	0.4153771760154739	0.4159806295399516	R2581860	NA	brain	dorsolateral prefrontal cortex	NA	NA	NA	NA	bulk cell	NA	NA	geneExpression (rnaSeq)	11697592	ROS	1	20	1	2	34	77.6974674880219	NA	78.32443531827515	NA	29	9.75	2	3	1	1	08_120410	0.0011237363848510392	0.0011253689316571183	control	08_120410	NA	5.1	NA	polyAselection	pairedEnd	101	5	78.32443531827515
5100	2498931	2218	5808	5804	0.002040872677156752	0.3818870523415978	0.3821502412129566	R7210604	NA	brain	dorsolateral prefrontal cortex	NA	NA	NA	NA	bulk cell	NA	NA	geneExpression (rnaSeq)	11319389	ROS	1	21	1	2	33	87.427789185489388	87.427789185489388	88.202600958247771	19	19	2.333333333333333	3	1	5	5	100_120417	0.0053404982047871	0.005344178768677374	ADplus	100_120417	NA	7.5	NA	polyAselection	pairedEnd	101	6	88.20260095824777
3583	4444993	5418	13153	13147	8.060755101301621e-4	0.41192123469930814	0.4121092264394919	R2582129	NA	brain	dorsolateral prefrontal cortex	NA	NA	NA	NA	bulk cell	NA	NA	geneExpression (rnaSeq)	20252720	ROS	0	16	1	2	34	83.789185489390832	83.789185489390832	84.470910335386719	25	25	4.083333333333333	3	2	4	4	101_120418	0.001955975402672802	0.001956868066582138	AD	101_120418	NA	7.4	NA	polyAselection	pairedEnd	101	2	84.47091033538672
1408	1347635	1320	3732	3731	0.0010447932860158723	0.3536977491961415	0.3537925489145001	R9579311	NA	brain	dorsolateral prefrontal cortex	NA	NA	NA	NA	bulk cell	NA	NA	geneExpression (rnaSeq)	50100518	MAP	1	12	1	2	33	88.517453798767974	NA	89.045859000684459	NA	27	7	2	2	1	1	102_120418	0.0029531240531251663	0.0029539155631903295	control	102_120418	NA	8.2	NA	polyAselection	pairedEnd	101	6	89.04585900068446
2671	3364042	2994	7993	7992	7.939853307420062e-4	0.37457775553609407	0.37462462462462465	R5574987	NA	brain	dorsolateral prefrontal cortex	NA	NA	NA	NA	bulk cell	NA	NA	geneExpression (rnaSeq)	50301963	MAP	0	15	1	2	33	90+	NA	90+	NA	22	4.5	3	2	2	2	103_120418	0.0021194157526019082	0.002119680944763145	MCI	103_120418	NA	6.7	NA	polyAselection	pairedEnd	101	3	90
1589	2883664	3732	9151	9148	5.510350720472288e-4	0.4078242814992897	0.4079580236117184	R6555891	NA	brain	dorsolateral prefrontal cortex	NA	NA	NA	NA	bulk cell	NA	NA	geneExpression (rnaSeq)	10502798	ROS	1	18	1	2	34	86.472279260780283	85.494866529774129	87.383983572895275	24	24	4.5	5	1	4	4	104_120418	0.0013507151230139468	0.001351158077251927	AD	104_120418	NA	7.3	NA	polyAselection	pairedEnd	101	2	87.38398357289527
2123	2552136	2764	7536	7534	8.318522210415119e-4	0.3667728237791932	0.3668701884788957	R3128463	NA	brain	dorsolateral prefrontal cortex	NA	NA	NA	NA	bulk cell	NA	NA	geneExpression (rnaSeq)	50101785	MAP	1	10	1	2	33	88.350444900752905	NA	88.492813141683783	NA	27	8.833333333333334	4	2	2	2	108_120418	0.002267429317411994	0.002268031236529969	MCI	108_120418	NA	7.9	NA	polyAselection	pairedEnd	101	6	88.49281314168378
9555	2861671	2881	7182	7179	0.0033389582520142952	0.4011417432470064	0.4013093745647026	R7578585	NA	brain	dorsolateral prefrontal cortex	NA	NA	NA	NA	bulk cell	NA	NA	geneExpression (rnaSeq)	21126085	ROS	0	20	1	2	33	86.272416153319639	NA	86.910335386721428	NA	29	2.25	4	2	1	1	109_120418	0.008320160114963771	0.008323636989228278	control	109_120418	NA	6.4	NA	polyAselection	pairedEnd	101	4	86.91033538672143
3805	4788941	5462	16450	16443	7.945389178943737e-4	0.33203647416413373	0.3321778264307	R9506463	NA	brain	dorsolateral prefrontal cortex	NA	NA	NA	NA	bulk cell	NA	NA	geneExpression (rnaSeq)	10395197	ROS	1	18	1	2	23	85.368925393566045	NA	85.497604380561256	NA	26	5.5	3	2	1	1	111_120418	0.002391908353522004	0.0023929266201688846	control	111_120418	NA	6.9	NA	polyAselection	pairedEnd	101	5	85.49760438056126
897	2525276	2812	7037	7036	3.5520869797994357e-4	0.39960210316896405	0.39965889710062535	R9328823	NA	brain	dorsolateral prefrontal cortex	NA	NA	NA	NA	bulk cell	NA	NA	geneExpression (rnaSeq)	50102952	MAP	1	12	1	2	33	83.329226557152637	NA	83.383983572895275	NA	28	6	3	2	3	2	112_120418	8.887796582456909e-4	8.889059771283296e-4	MCIplus	112_120418	NA	8.6	NA	polyAselection	pairedEnd	101	1	83.38398357289527
4395	4393125	5219	12394	12390	0.0010004268032437046	0.4210908504114894	0.421226795803067	R8799615	NA	brain	dorsolateral prefrontal cortex	NA	NA	NA	NA	bulk cell	NA	NA	geneExpression (rnaSeq)	20139850	ROS	0	24	1	2	33	86.261464750171115	NA	86.318959616700894	NA	27	3.8333333333333335	4	4	2	2	113_120418	0.0023750312497009965	0.002375798007166598	MCI	113_120418	NA	7.9	NA	polyAselection	pairedEnd	101	2	86.3189596167009
2197	1990494	1865	5262	5257	0.0011037461052381971	0.35442797415431393	0.35476507513791133	R4620822	NA	brain	dorsolateral prefrontal cortex	NA	NA	NA	NA	bulk cell	NA	NA	geneExpression (rnaSeq)	20264936	ROS	0	20	1	2	33	87.701574264202605	NA	88.65708418891171	NA	29	3.583333333333333	3	2	2	2	115_120418	0.003111202828545417	0.0031141619333851975	MCI	115_120418	NA	6.8	NA	polyAselection	pairedEnd	101	5	88.65708418891171
2446	3782799	4122	11409	11407	6.466111469311481e-4	0.36129371548777284	0.36135706145349344	R2697774	NA	brain	dorsolateral prefrontal cortex	NA	NA	NA	NA	bulk cell	NA	NA	geneExpression (rnaSeq)	50102240	MAP	1	19	1	2	34	87.641341546885698	NA	87.789185489390832	NA	28	4	4	2	3	1	116_120418	0.0017893967377592447	0.001789710474366198	MCIplus	116_120418	NA	7.6	NA	polyAselection	pairedEnd	101	6	87.78918548939083
4234	6267510	6559	14020	14010	6.755473864421437e-4	0.4678316690442225	0.4681655960028551	R6057469	NA	brain	dorsolateral prefrontal cortex	NA	NA	NA	NA	bulk cell	NA	NA	geneExpression (rnaSeq)	50105725	MAP	1	17	1	2	23	86.617385352498289	NA	87.466119096509246	NA	27	21.63333333333333	4	3	2	3	118_120418	0.0014429667455487776	0.0014439967003992765	MCI	118_120418	NA	6	NA	polyAselection	pairedEnd	101	4	87.46611909650925
1973	2776921	3271	9271	9266	7.104991463567022e-4	0.3528206234494661	0.35301100798618607	R6691514	NA	brain	dorsolateral prefrontal cortex	NA	NA	NA	NA	bulk cell	NA	NA	geneExpression (rnaSeq)	20365116	ROS	0	18	1	2	24	81.618069815195071	NA	82.464065708418886	NA	30	4	1	4	2	2	119_120418	0.002012682693409111	0.002013768751413325	MCI	119_120418	NA	7.5	NA	polyAselection	pairedEnd	101	6	82.46406570841889
960	3127933	3131	9084	9081	3.0691194472515877e-4	0.3446719506825187	0.34478581654002866	R6171213	NA	brain	dorsolateral prefrontal cortex	NA	NA	NA	NA	bulk cell	NA	NA	geneExpression (rnaSeq)	50109189	MAP	0	15	1	2	23	84.476386036960989	NA	85.073237508555778	NA	29	6.75	3	4	1	1	11_120410	8.901524656816246e-4	8.904465365325271e-4	control	11_120410	NA	5.2	NA	polyAselection	pairedEnd	101	5	85.07323750855578
3752	2887497	2492	7487	7485	0.0012993952894150194	0.33284359556564713	0.33293253173012693	R8935140	NA	brain	dorsolateral prefrontal cortex	NA	NA	NA	NA	bulk cell	NA	NA	geneExpression (rnaSeq)	10850171	ROS	1	26	1	2	33	71.482546201232026	NA	71.624914442162904	NA	30	4.083333333333333	1	4	1	1	120_120418	0.003902878708375369	0.00390392156173766	control	120_120418	NA	5.8	NA	polyAselection	pairedEnd	101	5	71.6249144421629
1257	2284449	2371	6388	6383	5.502420933888216e-4	0.37116468378209144	0.37145542848190505	R8998310	NA	brain	dorsolateral prefrontal cortex	NA	NA	NA	NA	bulk cell	NA	NA	geneExpression (rnaSeq)	15114174	ROS	1	22	1	2	33	90+	NA	90+	NA	29	5.083333333333333	4	2	1	1	121_120418	0.0014813139106287846	0.001482474269324248	control	121_120418	NA	7.6	NA	polyAselection	pairedEnd	101	6	90
5565	7154115	8830	19222	19219	7.77873992799948e-4	0.45936947247945065	0.4594411780009366	R1073074	NA	brain	dorsolateral prefrontal cortex	NA	NA	NA	NA	bulk cell	NA	NA	geneExpression (rnaSeq)	21407511	ROS	0	16	1	2	23	76.465434633812464	NA	76.900752908966467	NA	30	3.75	1	4	1	1	122_120418	0.0016930872330262968	0.001693351516376059	control	122_120418	NA	7.6	NA	polyAselection	pairedEnd	101	2	76.90075290896647
5783	4601630	4999	14922	14913	0.0012567285939982136	0.33500871196890497	0.3352108898276671	R3987433	NA	brain	dorsolateral prefrontal cortex	NA	NA	NA	NA	bulk cell	NA	NA	geneExpression (rnaSeq)	50403860	MAP	1	19	1	2	33	84.717316906228604	NA	85.601642710472277	NA	27	11.166666666666664	1	2	1	1	124_120419	0.0037490685181627045	0.003751331082144698	control	124_120419	NA	6.8	NA	polyAselection	pairedEnd	101	5	85.60164271047228
4431	5778330	5533	12922	12921	7.668305548488923e-4	0.42818449156477323	0.4282176302143797	R5992638	NA	brain	dorsolateral prefrontal cortex	NA	NA	NA	NA	bulk cell	NA	NA	geneExpression (rnaSeq)	20602974	ROS	0	19	1	2	33	86.518822724161538	NA	86.910335386721428	NA	30	5	4	2	1	1	125_120419	0.0017907496112782465	0.001790888203462387	control	125_120419	NA	8.4	NA	polyAselection	pairedEnd	101	1	86.91033538672143
5036	4735871	4334	8957	8957	0.001063373558950402	0.4838673663056827	0.4838673663056827	R6589731	NA	brain	dorsolateral prefrontal cortex	NA	NA	NA	NA	bulk cell	NA	NA	geneExpression (rnaSeq)	21187074	ROS	0	22	1	2	33	81.598904859685149	NA	82.461327857631758	NA	30	3.583333333333333	4	1	2	2	126_120419	0.002197655045574239	0.002197655045574239	MCI	126_120419	NA	7.9	NA	polyAselection	pairedEnd	101	2	82.46132785763176
2339	3494954	3559	9943	9939	6.69250582411099e-4	0.35794025947903046	0.35808431431733573	R4575675	NA	brain	dorsolateral prefrontal cortex	NA	NA	NA	NA	bulk cell	NA	NA	geneExpression (rnaSeq)	15738428	ROS	1	20	1	2	33	84.900752908966467	NA	85.201916495550989	NA	29	2.333333333333333	1	3	1	1	128_120419	0.0018689748633278767	0.0018697270415604264	control	128_120419	NA	8.5	NA	polyAselection	pairedEnd	101	6	85.20191649555099
4160	4274620	5662	12967	12963	9.731859206198446e-4	0.4366468728310326	0.4367816091954023	R5131375	NA	brain	dorsolateral prefrontal cortex	NA	NA	NA	NA	bulk cell	NA	NA	geneExpression (rnaSeq)	50303145	MAP	0	16	1	2	33	86.64202600958248	NA	87.21149897330595	NA	26	14.5	3	2	2	2	129_120419	0.0022280835551033284	0.0022287710760645575	MCI	129_120419	NA	7.9	NA	polyAselection	pairedEnd	101	2	87.21149897330595
5581	4657315	5969	13617	13611	0.0011983299390313947	0.4383491224205038	0.43854235544779957	R3722356	NA	brain	dorsolateral prefrontal cortex	NA	NA	NA	NA	bulk cell	NA	NA	geneExpression (rnaSeq)	10684501	ROS	1	18	1	2	34	82.965092402464066	82.965092402464066	83.132101300479121	21	21	7.333333333333332	5	1	4	5	12_120410	0.0027325295359618552	0.0027337340894271235	AD	12_120410	NA	7.4	NA	polyAselection	pairedEnd	101	2	83.13210130047912
2134	3332841	2458	6017	6014	6.402945715082118e-4	0.4085092238657138	0.40871300299301627	R9400562	NA	brain	dorsolateral prefrontal cortex	NA	NA	NA	NA	bulk cell	NA	NA	geneExpression (rnaSeq)	10208143	ROS	1	18	1	2	33	80.843258042436688	NA	81.095140314852841	NA	27	9.966666666666665	1	4	3	2	130_120419	0.0015666116977422237	0.0015673931801321848	MCIplus	130_120419	NA	7.1	NA	polyAselection	pairedEnd	101	3	81.09514031485284
2734	4010940	4295	10424	10422	6.816357262886006e-4	0.4120299309286262	0.4121090001919017	R2703808	NA	brain	dorsolateral prefrontal cortex	NA	NA	NA	NA	bulk cell	NA	NA	geneExpression (rnaSeq)	20730959	ROS	0	16	1	2	23	84.208076659822041	NA	85.163586584531146	NA	28	3.25	3	2	1	1	131_120419	0.001654018053406239	0.0016543354623591092	control	131_120419	NA	7.5	NA	polyAselection	pairedEnd	101	2	85.16358658453115
2513	2588146	2502	6812	6810	9.70965316485237e-4	0.3672930123311803	0.3674008810572687	R8410459	NA	brain	dorsolateral prefrontal cortex	NA	NA	NA	NA	bulk cell	NA	NA	geneExpression (rnaSeq)	20989910	ROS	0	16	1	2	33	90+	90+	90+	22	17	10.25	4	4	4	4	132_120419	0.002642795285877084	0.0026435714372092063	AD	132_120419	NA	7.5	NA	polyAselection	pairedEnd	101	6	90
1974	1833916	1388	3345	3343	0.0010763851779470816	0.41494768310911806	0.4151959317977864	R6415047	NA	brain	dorsolateral prefrontal cortex	NA	NA	NA	NA	bulk cell	NA	NA	geneExpression (rnaSeq)	50101659	MAP	1	13	1	2	34	86.672142368240927	NA	89.352498288843265	NA	27	6.916666666666668	4	3	1	1	133_120419	0.0025924752520728343	0.0025940262393609422	control	133_120419	NA	6.2	NA	polyAselection	pairedEnd	101	4	89.35249828884326
783	1936834	1936	5230	5227	4.042679961215055e-4	0.3701720841300191	0.370384541802181	R1103580	NA	brain	dorsolateral prefrontal cortex	NA	NA	NA	NA	bulk cell	NA	NA	geneExpression (rnaSeq)	20500815	ROS	0	18	1	2	33	89.379876796714584	89.379876796714584	90+	23	23	5	3	2	4	4	134_120419	0.001091481826305325	0.0010921082746464224	AD	134_120419	NA	6.2	NA	polyAselection	pairedEnd	101	5	90
2727	3273005	3591	9038	9032	8.331792954792309e-4	0.39732241646381944	0.39758635961027455	R3426726	NA	brain	dorsolateral prefrontal cortex	NA	NA	NA	NA	bulk cell	NA	NA	geneExpression (rnaSeq)	20124321	ROS	0	18	1	2	23	86.108145106091712	NA	86.674880219028068	NA	29	1.5833333333333333	4	1	3	2	136_120419	0.0020955932600301903	0.002096985372470423	MCIplus	136_120419	NA	8.3	NA	polyAselection	pairedEnd	101	1	86.67488021902807
4002	6286454	5777	11626	11626	6.366069011242268e-4	0.49690349217271634	0.49690349217271634	R7462671	NA	brain	dorsolateral prefrontal cortex	NA	NA	NA	NA	bulk cell	NA	NA	geneExpression (rnaSeq)	20221273	ROS	0	16	1	2	33	85.908281998631068	NA	86.247775496235448	NA	28	4.083333333333333	4	2	1	1	138_120419	0.0012811479716929653	0.0012811479716929653	control	138_120419	NA	7.8	NA	polyAselection	pairedEnd	101	2	86.24777549623545
2806	4284369	3340	8715	8714	6.549389186599006e-4	0.3832472748135399	0.3832912554509984	R1521786	NA	brain	dorsolateral prefrontal cortex	NA	NA	NA	NA	bulk cell	NA	NA	geneExpression (rnaSeq)	11652071	ROS	1	17	1	2	33	83.997262149212872	83.036276522929498	84.906228610540722	23	19	4.25	3	1	5	5	140_120419	0.0017087238734138845	0.0017089199629104891	ADplus	140_120419	NA	6.7	NA	polyAselection	pairedEnd	101	3	84.90622861054072
9137	6399040	8182	17284	17277	0.0014278704305645848	0.47338579032631334	0.4735775887017422	R5694375	NA	brain	dorsolateral prefrontal cortex	NA	NA	NA	NA	bulk cell	NA	NA	geneExpression (rnaSeq)	11466579	ROS	1	21	1	2	33	82.81998631074606	NA	83.066392881587959	NA	25	2.5	4	2	2	2	141_120419	0.0030150717952657454	0.003016293390598666	MCI	141_120419	NA	7.5	NA	polyAselection	pairedEnd	101	2	83.06639288158796
3771	3950174	4453	12697	12693	9.546414917418828e-4	0.350712766795306	0.35082328842669186	R1214999	NA	brain	dorsolateral prefrontal cortex	NA	NA	NA	NA	bulk cell	NA	NA	geneExpression (rnaSeq)	15712086	ROS	1	23	1	2	33	71.60301163586584	NA	72.429842573579734	NA	30	7	2	4	1	1	142_120419	0.0027211462956837455	0.0027220038222876006	control	142_120419	NA	7.7	NA	polyAselection	pairedEnd	101	6	72.42984257357973
4234	6515146	6111	17637	17634	6.498703175646409e-4	0.3464874978737881	0.3465464443688329	R2716798	NA	brain	dorsolateral prefrontal cortex	NA	NA	NA	NA	bulk cell	NA	NA	geneExpression (rnaSeq)	20151388	ROS	0	16	1	2	33	83.030800821355243	79.991786447638603	83.266255989048602	27	16	5.416666666666668	5	1	4	4	145_120419	0.0018752762526484828	0.001875595285695888	AD	145_120419	NA	5	NA	polyAselection	pairedEnd	101	5	83.2662559890486
1153	2244069	2636	7280	7278	5.137988181290326e-4	0.3620879120879121	0.3621874141247596	R8330118	NA	brain	dorsolateral prefrontal cortex	NA	NA	NA	NA	bulk cell	NA	NA	geneExpression (rnaSeq)	21117192	ROS	0	16	1	2	33	90+	NA	90+	NA	30	2.583333333333333	3	4	1	1	146_120419	0.0014185993165186264	0.0014189891487023359	control	146_120419	NA	8.1	NA	polyAselection	pairedEnd	101	6	90
5327	4216750	5057	15270	15265	0.0012632951917946286	0.33117223313686966	0.3312807075008189	R1133844	NA	brain	dorsolateral prefrontal cortex	NA	NA	NA	NA	bulk cell	NA	NA	geneExpression (rnaSeq)	20178447	ROS	0	18	1	2	34	81.891854893908288	NA	82.384668035592057	NA	28	13.916666666666664	4	4	2	2	149_120419	0.00381336782731758	0.003814616883271501	MCI	149_120419	NA	5.7	NA	polyAselection	pairedEnd	101	5	82.38466803559206
3237	2528276	2840	8296	8294	0.0012803190790878845	0.3423336547733848	0.34241620448517	R1924916	NA	brain	dorsolateral prefrontal cortex	NA	NA	NA	NA	bulk cell	NA	NA	geneExpression (rnaSeq)	20174533	ROS	0	24	1	2	33	90+	90+	90+	18	21.428571428571427	3.6666666666666665	3	3	2	2	14_120410	0.003739072690829195	0.003739974323983482	MCI	14_120410	NA	7.4	NA	polyAselection	pairedEnd	101	6	90
3802	4886120	6188	16016	16005	7.781225184809215e-4	0.38636363636363635	0.3866291783817557	R6911631	NA	brain	dorsolateral prefrontal cortex	NA	NA	NA	NA	bulk cell	NA	NA	geneExpression (rnaSeq)	20963578	ROS	0	16	1	2	34	81.204654346338131	NA	81.91101984941821	NA	28	3.9166666666666665	4	4	1	1	150_120419	0.0020125809483334113	0.002013964165480032	control	150_120419	NA	8.5	NA	polyAselection	pairedEnd	101	0	81.91101984941821
2074	2768123	3108	8981	8977	7.49244162921951e-4	0.3460639127045986	0.3462181129553303	R6231758	NA	brain	dorsolateral prefrontal cortex	NA	NA	NA	NA	bulk cell	NA	NA	geneExpression (rnaSeq)	20800682	ROS	0	16	1	2	33	83.808350444900753	NA	84.752908966461334	NA	30	5.75	3	4	1	1	152_120419	0.0021640813547459314	0.0021650456329478903	control	152_120419	NA	7.9	NA	polyAselection	pairedEnd	101	6	84.75290896646133
4613	4448317	5277	14647	14643	0.0010370214173135593	0.3602785553355636	0.36037697193198115	R4174623	NA	brain	dorsolateral prefrontal cortex	NA	NA	NA	NA	bulk cell	NA	NA	geneExpression (rnaSeq)	11259716	ROS	1	10	1	2	33	90+	NA	90+	NA	28	6	3	2	1	1	153_120423	0.0028776017839155675	0.002878387852831477	control	153_120423	NA	7	NA	polyAselection	pairedEnd	101	3	90
3659	4984114	6494	15868	15861	7.34132485733673e-4	0.40925132341820014	0.40943193997856375	R1220651	NA	brain	dorsolateral prefrontal cortex	NA	NA	NA	NA	bulk cell	NA	NA	geneExpression (rnaSeq)	20506587	ROS	0	16	1	1	33	90+	89.785078713210126	90+	10	0	4.25	3	2	4	4	154_120423	0.0017930513329568506	0.001793842667635036	AD	154_120423	NA	7.7	NA	polyAselection	pairedEnd	101	2	90
4649	2722629	3094	7759	7757	0.0017075407629904772	0.39876272715556127	0.3988655408018564	R5196723	NA	brain	dorsolateral prefrontal cortex	NA	NA	NA	NA	bulk cell	NA	NA	geneExpression (rnaSeq)	11399321	ROS	1	23	1	2	23	84.977412731006154	82.028747433264883	86.915811088295683	20	25	2.333333333333333	1	4	3	2	155_120423	0.004280993438434755	0.004282097213976443	MCIplus	155_120423	NA	5.5	NA	polyAselection	pairedEnd	101	4	86.91581108829568
5490	3406191	3509	9271	9266	0.0016117710369148413	0.37849207205263724	0.37869630908698465	R8054504	NA	brain	dorsolateral prefrontal cortex	NA	NA	NA	NA	bulk cell	NA	NA	geneExpression (rnaSeq)	10205244	ROS	1	16	1	2	33	82.803559206023266	NA	82.965092402464066	NA	28	15.616666666666667	3	1	1	1	158_120423	0.004256104425207444	0.004258401049654459	control	158_120423	NA	8.1	NA	polyAselection	pairedEnd	101	6	82.96509240246407
1631	2295088	2764	7600	7599	7.106481320106245e-4	0.3636842105263158	0.36373207000921176	R7325259	NA	brain	dorsolateral prefrontal cortex	NA	NA	NA	NA	bulk cell	NA	NA	geneExpression (rnaSeq)	31756046	MAP	0	16	1	2	33	79.485284052019168	NA	80.470910335386719	NA	30	4.366666666666665	3	4	2	2	159_120423	0.001953768145856995	0.0019540252544431066	MCI	159_120423	NA	6.4	NA	polyAselection	pairedEnd	101	4	80.47091033538672
334	945477	427	1013	1013	3.5326084082426117e-4	0.4215202369200395	0.4215202369200395	R3844037	NA	brain	dorsolateral prefrontal cortex	NA	NA	NA	NA	bulk cell	NA	NA	geneExpression (rnaSeq)	20236838	ROS	0	21	1	2	33	81.557837097878163	NA	82.143737166324442	NA	27	7.966666666666666	3	2	1	1	15_120410	8.380637746018187e-4	8.380637746018187e-4	control	15_120410	NA	7.1	NA	polyAselection	pairedEnd	101	3	82.14373716632444
2743	2904926	3880	13070	13063	9.442581325651669e-4	0.29686304514154555	0.29702212355507923	R8783288	NA	brain	dorsolateral prefrontal cortex	NA	NA	NA	NA	bulk cell	NA	NA	geneExpression (rnaSeq)	20611993	ROS	0	20	1	2	33	88.887063655030801	83.89048596851471	89.659137577002056	27	3	11.25	5	2	4	4	160_120423	0.0031790835014687564	0.003180787059955343	AD	160_120423	NA	6.9	NA	polyAselection	pairedEnd	101	5	89.65913757700206
3219	2417546	3320	9731	9727	0.00133151551201094	0.3411776795807214	0.34131798087796855	R3280186	NA	brain	dorsolateral prefrontal cortex	NA	NA	NA	NA	bulk cell	NA	NA	geneExpression (rnaSeq)	11453772	ROS	1	21	1	2	23	80.197125256673516	77.160848733744004	80.314852840520189	20	14	1.1166666666666667	2	3	4	4	162_120423	0.003901099814858558	0.003902704050415198	AD	162_120423	NA	8.5	NA	polyAselection	pairedEnd	101	1	80.31485284052019
3793	2810550	3162	8321	8314	0.0013495579157104482	0.3800024035572648	0.380322347847005	R4482444	NA	brain	dorsolateral prefrontal cortex	NA	NA	NA	NA	bulk cell	NA	NA	geneExpression (rnaSeq)	20179164	ROS	0	16	1	2	33	83.474332648870643	83.474332648870643	83.728952772073924	8	8	5.333333333333333	3	4	6	5	164_120423	0.0035484580996890153	0.003551445735808551	other dementia	164_120423	NA	8.6	NA	polyAselection	pairedEnd	101	1	83.72895277207392
1091	1135036	968	2279	2278	9.612029926804083e-4	0.42474769635805176	0.42493415276558383	R6681836	NA	brain	dorsolateral prefrontal cortex	NA	NA	NA	NA	bulk cell	NA	NA	geneExpression (rnaSeq)	11471260	ROS	1	18	1	2	23	90+	89.119780971937033	90+	22	24	4.666666666666667	2	4	4	4	165_120423	0.0022620045633532752	0.0022629975416514985	AD	165_120423	NA	5.1	NA	polyAselection	pairedEnd	101	4	90
3814	5748772	7284	16289	16282	6.634460368231685e-4	0.44717293879305053	0.447365188551775	R6176158	NA	brain	dorsolateral prefrontal cortex	NA	NA	NA	NA	bulk cell	NA	NA	geneExpression (rnaSeq)	20275399	ROS	0	18	1	2	33	87.145790554414788	85.136208076659827	87.509924709103359	24	25	3.583333333333333	3	4	5	4	166_120423	0.0014830077390931946	0.001483645317656863	ADplus	166_120423	NA	7.9	NA	polyAselection	pairedEnd	101	2	87.50992470910336
1274	1793575	1962	5422	5421	7.103132012879305e-4	0.3618590925857617	0.3619258439402324	R3081601	NA	brain	dorsolateral prefrontal cortex	NA	NA	NA	NA	bulk cell	NA	NA	geneExpression (rnaSeq)	10589255	ROS	1	19	1	2	33	73.618069815195071	NA	74.294318959616703	NA	27	10.25	0	4	1	1	168_120423	0.0019625932029469274	0.001962955238217716	control	168_120423	NA	8.1	NA	polyAselection	pairedEnd	101	6	74.2943189596167
2219	2120019	1680	4184	4182	0.0010466887325066426	0.40152963671128106	0.4017216642754663	R3741788	NA	brain	dorsolateral prefrontal cortex	NA	NA	NA	NA	bulk cell	NA	NA	geneExpression (rnaSeq)	10202345	ROS	1	18	1	2	34	81.426420260095824	NA	81.579739904175227	NA	30	6.75	4	1	1	1	170_120423	0.0026055073091326066	0.002606753367147496	control	170_120423	NA	7.4	NA	polyAselection	pairedEnd	101	6	81.57973990417523
5333	4034433	4827	14300	14294	0.001321871003930416	0.33755244755244757	0.33769413740030785	R1830086	NA	brain	dorsolateral prefrontal cortex	NA	NA	NA	NA	bulk cell	NA	NA	geneExpression (rnaSeq)	11606935	ROS	1	16	1	2	34	90+	NA	90+	NA	18	3.9166666666666665	3	2	4	4	171_120423	0.003914403175923216	0.003916046272261228	AD	171_120423	NA	6.3	NA	polyAselection	pairedEnd	101	5	90
2118	2992697	3029	8334	8333	7.077228332838239e-4	0.3634509239260859	0.36349453978159124	R1039781	NA	brain	dorsolateral prefrontal cortex	NA	NA	NA	NA	bulk cell	NA	NA	geneExpression (rnaSeq)	50302428	MAP	0	12	1	2	33	84.312114989733061	NA	84.665297741273108	NA	18	3	5	1	4	4	173_120424	0.001946997150793696	0.0019472307997977513	AD	173_120424	NA	7.4	NA	polyAselection	pairedEnd	101	6	84.66529774127311
6184	6034218	7347	22235	22227	0.0010248221061950364	0.33042500562176746	0.3305439330543933	R7347788	NA	brain	dorsolateral prefrontal cortex	NA	NA	NA	NA	bulk cell	NA	NA	geneExpression (rnaSeq)	11631558	ROS	1	12	1	2	23	66.959616700889796	NA	67.370294318959623	NA	30	5	1	4	1	1	174_120424	0.003100411182033085	0.0031015270901383744	control	174_120424	NA	6.4	NA	polyAselection	pairedEnd	101	5	67.37029431895962
2692	2699380	2898	8459	8453	9.972660388681846e-4	0.34259368719706823	0.3428368626523128	R6249698	NA	brain	dorsolateral prefrontal cortex	NA	NA	NA	NA	bulk cell	NA	NA	geneExpression (rnaSeq)	10218339	ROS	1	16	1	2	33	89.875427789185494	NA	90+	NA	27	2.833333333333333	5	1	1	1	176_120424	0.0029088646744488494	0.0029109294074485758	control	176_120424	NA	8.3	NA	polyAselection	pairedEnd	101	6	90
1633	2538699	2910	8230	8226	6.432428578575089e-4	0.353584447144593	0.3537563822027717	R6487961	NA	brain	dorsolateral prefrontal cortex	NA	NA	NA	NA	bulk cell	NA	NA	geneExpression (rnaSeq)	50104684	MAP	1	18	1	2	33	85.086926762491444	NA	85.379876796714584	NA	28	4	5	2	2	2	177_120424	0.0018183215631394736	0.001819205745761958	MCI	177_120424	NA	7.9	NA	polyAselection	pairedEnd	101	6	85.37987679671458
2182	2546220	2283	6232	6232	8.569565866264502e-4	0.36633504492939667	0.36633504492939667	R5158294	NA	brain	dorsolateral prefrontal cortex	NA	NA	NA	NA	bulk cell	NA	NA	geneExpression (rnaSeq)	20996621	ROS	0	17	1	2	33	83.509924709103359	NA	84.1615331964408	NA	29	3.5	4	3	1	1	179_120424	0.002339270016581707	0.002339270016581707	control	179_120424	NA	6.9	NA	polyAselection	pairedEnd	101	3	84.1615331964408
3020	4121440	3493	8713	8710	7.327536006832563e-4	0.4008952140479743	0.40103329506314583	R3444124	NA	brain	dorsolateral prefrontal cortex	NA	NA	NA	NA	bulk cell	NA	NA	geneExpression (rnaSeq)	20147026	ROS	0	18	1	2	33	77.385352498288839	NA	78.031485284052025	NA	26	3	4	1	2	2	180_120424	0.001827164002848887	0.001827793336030121	MCI	180_120424	NA	7.5	NA	polyAselection	pairedEnd	101	6	78.03148528405202
2704	2290909	2817	7974	7974	0.0011803175071554567	0.35327313769751695	0.35327313769751695	R3198654	NA	brain	dorsolateral prefrontal cortex	NA	NA	NA	NA	bulk cell	NA	NA	geneExpression (rnaSeq)	20251553	ROS	0	24	1	2	33	88.065708418891177	87.112936344969199	88.643394934976044	20	19	11.5	4	1	4	4	181_120424	0.0033410904515646473	0.0033410904515646473	AD	181_120424	NA	7.1	NA	polyAselection	pairedEnd	101	6	88.64339493497604
2398	2112044	2360	6724	6721	0.0011353930126455699	0.3509815585960738	0.35113822347864904	R9818080	NA	brain	dorsolateral prefrontal cortex	NA	NA	NA	NA	bulk cell	NA	NA	geneExpression (rnaSeq)	11331231	ROS	1	22	1	2	33	80.317590691307331	NA	81.111567419575636	NA	27	16	0	4	1	1	182_120424	0.0032334645923690146	0.0032349078885715306	control	182_120424	NA	8.4	NA	polyAselection	pairedEnd	101	6	81.11156741957564
1978	5372864	6532	18936	18929	3.681462996271635e-4	0.3449514152936206	0.3450789793438639	R3452739	NA	brain	dorsolateral prefrontal cortex	NA	NA	NA	NA	bulk cell	NA	NA	geneExpression (rnaSeq)	11353057	ROS	1	20	1	2	33	90+	NA	90+	NA	26	11.033333333333333	3	2	1	1	183_120424	0.0010668464950463225	0.0010672410180251023	control	183_120424	NA	6.4	NA	polyAselection	pairedEnd	101	5	90
4667	3445708	3613	10086	10086	0.0013544386233540393	0.3582193139004561	0.3582193139004561	R4817881	NA	brain	dorsolateral prefrontal cortex	NA	NA	NA	NA	bulk cell	NA	NA	geneExpression (rnaSeq)	11326252	ROS	1	18	1	2	33	90+	90+	90+	17	20	3.2833333333333328	4	2	4	4	185_120424	0.003781031817090739	0.003781031817090739	AD	185_120424	NA	7.3	NA	polyAselection	pairedEnd	101	6	90
1571	914344	458	951	951	0.0017181717165530698	0.4815983175604627	0.4815983175604627	R5225205	NA	brain	dorsolateral prefrontal cortex	NA	NA	NA	NA	bulk cell	NA	NA	geneExpression (rnaSeq)	20109994	ROS	0	16	1	2	33	90+	NA	90+	NA	4	3.083333333333333	5	1	4	4	186_120424	0.003567644765157138	0.003567644765157138	AD	186_120424	NA	5.3	NA	polyAselection	pairedEnd	101	4	90
2944	2581136	2891	7923	7916	0.0011405830611017785	0.36488703773823045	0.36520970186963114	R7840275	NA	brain	dorsolateral prefrontal cortex	NA	NA	NA	NA	bulk cell	NA	NA	geneExpression (rnaSeq)	10277308	ROS	1	18	1	2	34	85.292265571526357	NA	85.979466119096514	NA	28	2.1666666666666665	4	2	1	1	187_120424	0.003123090803072182	0.0031258525053993054	control	187_120424	NA	8.1	NA	polyAselection	pairedEnd	101	6	85.97946611909651
2838	2786911	2910	7619	7616	0.001018331765887034	0.38193988712429455	0.38209033613445376	R9473965	NA	brain	dorsolateral prefrontal cortex	NA	NA	NA	NA	bulk cell	NA	NA	geneExpression (rnaSeq)	10262905	ROS	1	18	1	2	24	90+	NA	90+	NA	25	9.583333333333332	5	2	4	4	188_120424	0.002665159700685791	0.002666209527248561	AD	188_120424	NA	8	NA	polyAselection	pairedEnd	101	1	90
10187	5328915	5765	17673	17666	0.0019116461793817316	0.3262038137271544	0.3263330691724216	R3769291	NA	brain	dorsolateral prefrontal cortex	NA	NA	NA	NA	bulk cell	NA	NA	geneExpression (rnaSeq)	11413170	ROS	1	18	1	2	23	69.733059548254616	NA	70.269678302532512	NA	5	8.25	3	4	5	5	190_120424	0.0058579603477810355	0.00586028151400058	ADplus	190_120424	NA	6.3	NA	polyAselection	pairedEnd	101	5	70.26967830253251
12784	8496570	8866	18074	18071	0.0015046071532394836	0.49053889565121167	0.49062033091693874	R6849345	NA	brain	dorsolateral prefrontal cortex	NA	NA	NA	NA	bulk cell	NA	NA	geneExpression (rnaSeq)	20944237	ROS	0	16	1	2	23	90+	NA	90+	NA	26	3	4	2	2	2	191_120424	0.003066744401781041	0.00306725351766867	MCI	191_120424	NA	7.4	NA	polyAselection	pairedEnd	101	2	90
2432	2602302	2624	7124	7122	9.345571728415841e-4	0.36833239752947783	0.3684358326312833	R9817161	NA	brain	dorsolateral prefrontal cortex	NA	NA	NA	NA	bulk cell	NA	NA	geneExpression (rnaSeq)	20152393	ROS	0	18	1	2	33	80.577686516084867	77.508555783709781	80.906228610540722	26	23	1.75	5	1	4	4	193_120424	0.0025365534241531106	0.0025372657390714346	AD	193_120424	NA	7.1	NA	polyAselection	pairedEnd	101	3	80.90622861054072
2166	2676518	3233	9650	9648	8.092603898049631e-4	0.3350259067357513	0.3350953565505804	R3776872	NA	brain	dorsolateral prefrontal cortex	NA	NA	NA	NA	bulk cell	NA	NA	geneExpression (rnaSeq)	94092977	MAP	1	19	1	2	24	82.636550308008211	82.636550308008211	82.713210130047912	7	7	5.716666666666667	3	1	4	4	196_120424	0.002415015230695417	0.0024155158557432397	AD	196_120424	NA	6.8	NA	polyAselection	pairedEnd	101	5	82.71321013004791
5946	3605697	4416	13628	13625	0.0016490570339105033	0.3240387437628412	0.3241100917431193	R4087141	NA	brain	dorsolateral prefrontal cortex	NA	NA	NA	NA	bulk cell	NA	NA	geneExpression (rnaSeq)	20232474	ROS	0	16	1	2	34	82.551676933607112	NA	83.162217659137582	NA	10	7.5	5	1	4	4	197_120424	0.005087953371157293	0.005089073654468374	AD	197_120424	NA	7	NA	polyAselection	pairedEnd	101	5	83.16221765913758
4158	2862690	2564	7031	7024	0.0014524800100604676	0.36467074384867015	0.36503416856492027	R2575548	NA	brain	dorsolateral prefrontal cortex	NA	NA	NA	NA	bulk cell	NA	NA	geneExpression (rnaSeq)	15176592	ROS	1	18	1	2	33	83.912388774811774	NA	84.208076659822041	NA	29	6.25	4	1	1	1	19_120411	0.003979024801351296	0.003982990230395923	control	19_120411	NA	6.3	NA	polyAselection	pairedEnd	101	5	84.20807665982204
7493	5170249	6469	13285	13285	0.0014492532177850623	0.48694015807301466	0.48694015807301466	R6627307	NA	brain	dorsolateral prefrontal cortex	NA	NA	NA	NA	bulk cell	NA	NA	geneExpression (rnaSeq)	25300551	MAP	1	12	1	2	33	87.94250513347022	NA	88.950034223134836	NA	27	6.75	5	2	2	2	200_120424	0.0029762450144186973	0.0029762450144186973	MCI	200_120424	NA	7.4	NA	polyAselection	pairedEnd	101	2	88.95003422313484
4242	3959587	4169	11723	11718	0.0010713238527149422	0.3556256930819756	0.35577743642259774	R6478102	NA	brain	dorsolateral prefrontal cortex	NA	NA	NA	NA	bulk cell	NA	NA	geneExpression (rnaSeq)	20376029	ROS	0	18	1	2	34	90+	90+	90+	28	15	5	5	1	5	4	201_120424	0.00301121921470705	0.003012504083803614	ADplus	201_120424	NA	6.8	NA	polyAselection	pairedEnd	101	5	90
2455	1912722	2127	6023	6018	0.0012835111427588536	0.35314627262161713	0.35343968095712863	R2386521	NA	brain	dorsolateral prefrontal cortex	NA	NA	NA	NA	bulk cell	NA	NA	geneExpression (rnaSeq)	50410283	MAP	0	19	1	2	34	86.069815195071868	NA	86.275154004106781	NA	19	6.416666666666668	4	1	4	4	202_120424	0.003631485687410804	0.0036345028739241067	AD	202_120424	NA	7.3	NA	polyAselection	pairedEnd	101	3	86.27515400410678
3594	4201068	4991	11438	11432	8.554967451133855e-4	0.4363525091799266	0.4365815255423373	R6739300	NA	brain	dorsolateral prefrontal cortex	NA	NA	NA	NA	bulk cell	NA	NA	geneExpression (rnaSeq)	29933130	MAP	0	15	1	2	33	90+	90+	90+	19	15.6	4.416666666666667	5	2	4	5	203_120424	0.0019595349208848373	0.001960563368184112	AD	203_120424	NA	7.4	NA	polyAselection	pairedEnd	101	2	90
3575	4701885	4922	14241	14234	7.603333556648025e-4	0.3456217962221754	0.3457917661936209	R1617674	NA	brain	dorsolateral prefrontal cortex	NA	NA	NA	NA	bulk cell	NA	NA	geneExpression (rnaSeq)	20906079	ROS	0	19	1	2	23	77.607118412046546	76.550308008213548	77.798767967145793	23	16	9	3	2	4	5	204_120424	0.0021988185665446566	0.0021998999020768897	AD	204_120424	NA	6.5	NA	polyAselection	pairedEnd	101	3	77.79876796714579
2207	2761224	3335	8657	8653	7.992832164286563e-4	0.38523738015478803	0.38541546284525596	R1344510	NA	brain	dorsolateral prefrontal cortex	NA	NA	NA	NA	bulk cell	NA	NA	geneExpression (rnaSeq)	92613520	MAP	0	16	1	2	33	90+	NA	90+	NA	29	4.25	3	4	2	2	206_120424	0.002073822390331983	0.0020747810508614326	MCI	206_120424	NA	8.4	NA	polyAselection	pairedEnd	101	1	90
1089	2760080	3009	7642	7639	3.9455378104982466e-4	0.39374509290761583	0.3938997250949077	R9936070	NA	brain	dorsolateral prefrontal cortex	NA	NA	NA	NA	bulk cell	NA	NA	geneExpression (rnaSeq)	2899847	MAP	1	14	1	2	33	73.489390828199859	NA	74.450376454483234	NA	27	7.016666666666667	2	2	3	3	207_120424	0.0010016604630905983	0.001002053836750668	MCIplus	207_120424	NA	6.2	NA	polyAselection	pairedEnd	101	4	74.45037645448323
6905	3278523	3620	10395	10392	0.002106131328040096	0.34824434824434825	0.3483448806774442	R2424757	NA	brain	dorsolateral prefrontal cortex	NA	NA	NA	NA	bulk cell	NA	NA	geneExpression (rnaSeq)	20201189	ROS	0	22	1	2	24	89.46201232032854	89.46201232032854	90+	11	11	4	5	1	6	5	20_120411	0.006046109602484166	0.0060478550151869615	other dementia	20_120411	NA	8.3	NA	polyAselection	pairedEnd	101	6	90
2477	3118998	3694	10783	10781	7.941653056526487e-4	0.34257627747380137	0.34263982932937576	R2731764	NA	brain	dorsolateral prefrontal cortex	NA	NA	NA	NA	bulk cell	NA	NA	geneExpression (rnaSeq)	20665307	ROS	0	17	1	2	33	90+	NA	90+	NA	30	5.333333333333333	3	2	1	1	212_120424	0.0023177845588092058	0.002318214534610858	control	212_120424	NA	7.5	NA	polyAselection	pairedEnd	101	6	90
2593	3370911	4900	13236	13232	7.692282590670593e-4	0.3702024780900574	0.37031438935912936	R6665276	NA	brain	dorsolateral prefrontal cortex	NA	NA	NA	NA	bulk cell	NA	NA	geneExpression (rnaSeq)	50500136	MAP	0	12	1	2	33	75.778234086242293	NA	75.994524298425731	NA	28	5.916666666666668	0	4	1	1	213_120425	0.002077230270199047	0.00207785821163502	control	213_120425	NA	7.7	NA	polyAselection	pairedEnd	101	2	75.99452429842573
440	2204079	2001	4890	4885	1.996298680764165e-4	0.4092024539877301	0.4096212896622313	R4042599	NA	brain	dorsolateral prefrontal cortex	NA	NA	NA	NA	bulk cell	NA	NA	geneExpression (rnaSeq)	21189544	ROS	0	18	1	2	23	90+	86.92402464065708	90+	21	3	4.25	5	1	4	4	214_120425	4.873522766383281e-4	4.8785110189589035e-4	AD	214_120425	NA	5.6	NA	polyAselection	pairedEnd	101	4	90
7186	3509194	4174	12946	12941	0.0020477636745075936	0.32241619032905916	0.3225407619194807	R5234179	NA	brain	dorsolateral prefrontal cortex	NA	NA	NA	NA	bulk cell	NA	NA	geneExpression (rnaSeq)	10516762	ROS	1	18	1	2	33	78.861054072553046	NA	79.375770020533878	NA	23	4.85	3	3	2	2	215_120425	0.006348852350695441	0.0063513053498263795	MCI	215_120425	NA	7	NA	polyAselection	pairedEnd	101	5	79.37577002053388
3883	3640472	3975	11499	11492	0.0010666199327999226	0.34568223323767283	0.3458927949878176	R9255058	NA	brain	dorsolateral prefrontal cortex	NA	NA	NA	NA	bulk cell	NA	NA	geneExpression (rnaSeq)	22868024	MAP	1	12	1	2	33	90+	NA	90+	NA	26	5.25	3	2	2	2	216_120425	0.0030836720170406818	0.003085550341450644	MCI	216_120425	NA	7.8	NA	polyAselection	pairedEnd	101	6	90
3022	1888613	2177	6275	6272	0.0016001160640109963	0.34693227091633466	0.3470982142857143	R4292728	NA	brain	dorsolateral prefrontal cortex	NA	NA	NA	NA	bulk cell	NA	NA	geneExpression (rnaSeq)	10292311	ROS	1	20	1	2	33	89.147159479808352	86.157426420260094	89.631759069130737	24	26	7.25	3	4	6	1	218_120425	0.004609980686025249	0.004612185715052367	other dementia	218_120425	NA	8.3	NA	polyAselection	pairedEnd	101	6	89.63175906913074
6390	4606486	5480	16408	16401	0.0013871745187112258	0.3339834227206241	0.33412596792878485	R6934314	NA	brain	dorsolateral prefrontal cortex	NA	NA	NA	NA	bulk cell	NA	NA	geneExpression (rnaSeq)	89001223	MAP	1	16	1	2	33	86.888432580424364	NA	87.570157426420266	NA	30	19.366666666666667	2	3	2	2	219_120425	0.004151651328719491	0.00415342326697332	MCI	219_120425	NA	6.5	NA	polyAselection	pairedEnd	101	5	87.57015742642027
2357	3267093	3464	9603	9597	7.214364574256074e-4	0.36072060814328855	0.3609461289986454	R1944372	NA	brain	dorsolateral prefrontal cortex	NA	NA	NA	NA	bulk cell	NA	NA	geneExpression (rnaSeq)	50107583	MAP	1	18	1	2	33	90+	NA	90+	NA	18.888888888888886	4.866666666666665	3	4	2	1	21_120411	0.0019987372060951366	0.0019999868073493385	MCI	21_120411	NA	7.1	NA	polyAselection	pairedEnd	101	3	90
2817	3383596	4216	9516	9515	8.325462023243909e-4	0.4430432955023119	0.44308985811875984	R2472304	NA	brain	dorsolateral prefrontal cortex	NA	NA	NA	NA	bulk cell	NA	NA	geneExpression (rnaSeq)	20148879	ROS	0	18	1	2	34	90+	NA	90+	NA	20.4	4.166666666666667	3	2	4	2	220_120425	0.001878955672465982	0.0018791531454741234	AD	220_120425	NA	7.7	NA	polyAselection	pairedEnd	101	2	90
1825	3814037	4170	10633	10632	4.784956202574857e-4	0.39217530330104394	0.3922121896162528	R7272395	NA	brain	dorsolateral prefrontal cortex	NA	NA	NA	NA	bulk cell	NA	NA	geneExpression (rnaSeq)	61142759	MAP	0	16	1	2	33	90+	NA	90+	NA	28	2.5	1	2	1	1	221_120425	0.0012199917109298772	0.0012201064580810179	control	221_120425	NA	8.5	NA	polyAselection	pairedEnd	101	1	90
1735	2668602	2911	9045	9041	6.501531513504075e-4	0.3218352681039248	0.32197765733878997	R9113571	NA	brain	dorsolateral prefrontal cortex	NA	NA	NA	NA	bulk cell	NA	NA	geneExpression (rnaSeq)	20977678	ROS	0	16	1	2	23	90+	NA	90+	NA	1	3.9166666666666665	3	4	2	2	222_120425	0.0020192492756300356	0.002020142649936254	MCI	222_120425	NA	5.3	NA	polyAselection	pairedEnd	101	5	90
1156	1949029	2159	6236	6232	5.931158540996568e-4	0.34621552277100703	0.3464377406931964	R5369295	NA	brain	dorsolateral prefrontal cortex	NA	NA	NA	NA	bulk cell	NA	NA	geneExpression (rnaSeq)	50103129	MAP	0	11	1	2	34	89.535934291581114	NA	89.667351129363453	NA	28	2.9166666666666665	5	2	2	2	224_120425	0.0017120416872390281	0.0017131405586685781	MCI	224_120425	NA	7	NA	polyAselection	pairedEnd	101	5	89.66735112936345
2488	2530251	2287	5462	5458	9.83301656634065e-4	0.41871109483705604	0.41901795529497987	R2397348	NA	brain	dorsolateral prefrontal cortex	NA	NA	NA	NA	bulk cell	NA	NA	geneExpression (rnaSeq)	20969088	ROS	0	18	1	2	33	90+	NA	90+	NA	23	9.916666666666666	4	2	2	2	227_120425	0.0023466814350278646	0.002348401245533565	MCI	227_120425	NA	5.3	NA	polyAselection	pairedEnd	101	4	90
2361	2752998	3195	9674	9672	8.576105031678192e-4	0.330266694231962	0.33033498759305213	R3631183	NA	brain	dorsolateral prefrontal cortex	NA	NA	NA	NA	bulk cell	NA	NA	geneExpression (rnaSeq)	50107871	MAP	0	18	1	2	34	90+	84.799452429842574	90+	19	0	5	4	1	4	4	228_120425	0.002596184283768121	0.0025967211291535158	AD	228_120425	NA	6.3	NA	polyAselection	pairedEnd	101	5	90
775	1217827	1058	2527	2526	6.363793872200239e-4	0.4186782746339533	0.41884402216943784	R2565200	NA	brain	dorsolateral prefrontal cortex	NA	NA	NA	NA	bulk cell	NA	NA	geneExpression (rnaSeq)	21176459	ROS	0	16	1	2	33	90+	90+	90+	15	15	12.75	4	1	4	4	229_120425	0.001519370824307921	0.0015199723171124768	AD	229_120425	NA	5.9	NA	polyAselection	pairedEnd	101	4	90
6764	3506316	3796	10938	10933	0.0019290902474277847	0.3470469921375023	0.34720570749108204	R4077358	NA	brain	dorsolateral prefrontal cortex	NA	NA	NA	NA	bulk cell	NA	NA	geneExpression (rnaSeq)	11327005	ROS	1	20	1	2	23	88.008213552361397	87.101984941820675	88.960985626283374	NA	24	2.583333333333333	4	1	4	6	231_120425	0.005556044171530024	0.005558585122856984	AD	231_120425	NA	6.7	NA	polyAselection	pairedEnd	101	5	88.96098562628337
2037	2204533	2473	6994	6992	9.240052201532025e-4	0.3535887903917644	0.3536899313501144	R3744330	NA	brain	dorsolateral prefrontal cortex	NA	NA	NA	NA	bulk cell	NA	NA	geneExpression (rnaSeq)	51624179	MAP	0	12	1	2	34	90+	NA	90+	NA	10	8.25	5	1	4	4	232_120425	0.0026124725027542226	0.0026132197774975732	AD	232_120425	NA	6.9	NA	polyAselection	pairedEnd	101	5	90
944	1942872	2203	6376	6376	4.858786373986552e-4	0.34551442910915936	0.34551442910915936	R9101940	NA	brain	dorsolateral prefrontal cortex	NA	NA	NA	NA	bulk cell	NA	NA	geneExpression (rnaSeq)	36492755	MAP	0	12	1	2	33	75.972621492128681	NA	76.284736481861742	NA	29	2.9166666666666665	1	3	1	1	234_120425	0.0014062470231746825	0.0014062470231746825	control	234_120425	NA	8.1	NA	polyAselection	pairedEnd	101	6	76.28473648186174
4434	4908001	5303	15299	15294	9.034227988136107e-4	0.34662396235048043	0.3467372825944815	R5026720	NA	brain	dorsolateral prefrontal cortex	NA	NA	NA	NA	bulk cell	NA	NA	geneExpression (rnaSeq)	21232244	ROS	0	16	1	2	33	90+	89.475701574264207	90+	24	25	9.916666666666666	4	2	2	2	236_120425	0.0026054965651622405	0.0026063483686685706	MCI	236_120425	NA	6.8	NA	polyAselection	pairedEnd	101	5	90
2306	1959901	2448	7185	7183	0.0011765900420480423	0.3407098121085595	0.3408046777112627	R2895885	NA	brain	dorsolateral prefrontal cortex	NA	NA	NA	NA	bulk cell	NA	NA	geneExpression (rnaSeq)	10222853	ROS	1	20	1	2	34	85.319644079397676	NA	85.776865160848729	NA	1	4.5	5	1	4	5	237_120426	0.003452388183019235	0.0034533494493934574	AD	237_120426	NA	7.4	NA	polyAselection	pairedEnd	101	6	85.77686516084873
3018	5211624	6435	15595	15587	5.790901262255297e-4	0.4126322539275409	0.41284403669724773	R5053212	NA	brain	dorsolateral prefrontal cortex	NA	NA	NA	NA	bulk cell	NA	NA	geneExpression (rnaSeq)	90267190	MAP	1	16	1	2	33	90+	90+	90+	18	18	13.583333333333336	3	2	4	4	238_120426	0.0014026849724129496	0.001403404897977799	AD	238_120426	NA	7.4	NA	polyAselection	pairedEnd	101	2	90
3572	3744882	4222	11925	11921	9.538351275153663e-4	0.3540461215932914	0.35416491905041525	R2859649	NA	brain	dorsolateral prefrontal cortex	NA	NA	NA	NA	bulk cell	NA	NA	geneExpression (rnaSeq)	50305165	MAP	0	18	1	2	33	90+	NA	90+	NA	4.137931034482759	6.416666666666668	4	1	4	4	23_120411	0.0026931948259381056	0.0026940985067789537	AD	23_120411	NA	7.4	NA	polyAselection	pairedEnd	101	6	90
3638	3880592	4358	11447	11442	9.37485826904761e-4	0.3807111033458548	0.3808774689739556	R2124216	NA	brain	dorsolateral prefrontal cortex	NA	NA	NA	NA	bulk cell	NA	NA	geneExpression (rnaSeq)	86408244	MAP	1	18	1	2	23	84.484599589322386	NA	84.804928131416844	NA	26	20.5	3	2	2	2	240_120426	0.0024613843119422386	0.002462459903758329	MCI	240_120426	NA	8	NA	polyAselection	pairedEnd	101	1	84.80492813141684
4644	2264728	2475	7068	7063	0.002050577376179391	0.350169779286927	0.3504176695455189	R3900996	NA	brain	dorsolateral prefrontal cortex	NA	NA	NA	NA	bulk cell	NA	NA	geneExpression (rnaSeq)	11302830	ROS	1	23	1	2	34	85.527720739219717	84.522929500342229	85.828884325804239	27	27	1.5	3	2	4	4	241_120426	0.00585180929614345	0.0058559518767013884	AD	241_120426	NA	8.4	NA	polyAselection	pairedEnd	101	6	85.82888432580424
3802	2678882	2978	8526	8524	0.0014192487761685657	0.349284541402768	0.3493664946034725	R8704458	NA	brain	dorsolateral prefrontal cortex	NA	NA	NA	NA	bulk cell	NA	NA	geneExpression (rnaSeq)	20656964	ROS	0	18	1	2	33	71.227926078028744	NA	71.310061601642715	NA	29	7.8	3	2	1	2	242_120426	0.004062349418422047	0.0040633025740809915	control	242_120426	NA	8	NA	polyAselection	pairedEnd	101	6	71.31006160164272
3123	3332054	3311	8527	8523	9.372597202806437e-4	0.38829600093819633	0.388478235363135	R1028639	NA	brain	dorsolateral prefrontal cortex	NA	NA	NA	NA	bulk cell	NA	NA	geneExpression (rnaSeq)	46000440	MAP	1	16	1	2	34	88.703627652292951	88.703627652292951	89.642710472279262	19	19	6.916666666666668	4	1	4	4	243_120426	0.0024126440942168308	0.0024137763922781785	AD	243_120426	NA	6.4	NA	polyAselection	pairedEnd	101	4	89.64271047227926
3694	5116785	6214	14043	14039	7.219377011150556e-4	0.4424980417289753	0.4426241185269606	R7095349	NA	brain	dorsolateral prefrontal cortex	NA	NA	NA	NA	bulk cell	NA	NA	geneExpression (rnaSeq)	20267709	ROS	0	16	1	2	33	90+	NA	90+	NA	19	5.166666666666667	4	2	4	4	244_120426	0.0016310401329182919	0.0016315048498163384	AD	244_120426	NA	7.4	NA	polyAselection	pairedEnd	101	2	90
3822	3265615	3892	11993	11989	0.0011703767896705521	0.32452263820561994	0.32463091166902996	R3328867	NA	brain	dorsolateral prefrontal cortex	NA	NA	NA	NA	bulk cell	NA	NA	geneExpression (rnaSeq)	15844425	ROS	1	20	1	2	23	76.402464065708415	NA	76.818617385352496	NA	28	8	3	4	1	1	245_120426	0.0036052536822611123	0.0036064565361045562	control	245_120426	NA	6.5	NA	polyAselection	pairedEnd	101	5	76.8186173853525
2414	1936776	1684	4606	4605	0.0012464012358682677	0.36561007381676075	0.3656894679695983	R4897970	NA	brain	dorsolateral prefrontal cortex	NA	NA	NA	NA	bulk cell	NA	NA	geneExpression (rnaSeq)	87264456	MAP	0	17	1	2	33	90+	NA	90+	NA	25	10.05	5	1	2	2	246_120426	0.0034083596740934518	0.0034090998173451547	MCI	246_120426	NA	5	NA	polyAselection	pairedEnd	101	5	90
8181	4911938	5377	15195	15192	0.0016655340519363233	0.35386640342217834	0.3539362822538178	R3917022	NA	brain	dorsolateral prefrontal cortex	NA	NA	NA	NA	bulk cell	NA	NA	geneExpression (rnaSeq)	11467746	ROS	1	12	1	2	33	84.870636550308006	NA	84.925393566050644	NA	22	3.3666666666666667	2	4	2	2	248_120426	0.004705745456019457	0.004706674710651373	MCI	248_120426	NA	5.3	NA	polyAselection	pairedEnd	101	5	84.92539356605064
2911	2176428	2322	6553	6548	0.0013375126583558014	0.35434152296658017	0.3546120952962737	R1672797	NA	brain	dorsolateral prefrontal cortex	NA	NA	NA	NA	bulk cell	NA	NA	geneExpression (rnaSeq)	20299973	ROS	0	16	1	2	33	90+	89.971252566735117	90+	24	7	12.383333333333333	4	1	4	4	24_120411	0.0037717626558629574	0.00377464274341325	AD	24_120411	NA	8.4	NA	polyAselection	pairedEnd	101	6	90
7659	5110746	5993	14388	14386	0.0014986070526690233	0.416527661940506	0.4165855693034895	R4078277	NA	brain	dorsolateral prefrontal cortex	NA	NA	NA	NA	bulk cell	NA	NA	geneExpression (rnaSeq)	77143621	MAP	1	14	1	2	33	90+	NA	90+	NA	23	5.183333333333334	2	1	2	2	250_120426	0.0035973570932248573	0.0035978572123814296	MCI	250_120426	NA	7.5	NA	polyAselection	pairedEnd	101	2	90
3501	3952007	4447	13181	13178	8.858789976839616e-4	0.3373795614900235	0.3374563666717256	R4332132	NA	brain	dorsolateral prefrontal cortex	NA	NA	NA	NA	bulk cell	NA	NA	geneExpression (rnaSeq)	50100770	MAP	0	16	1	2	23	90+	88.219028062970565	90+	22.5	1	6.416666666666668	4	2	4	4	251_120426	0.0026251660516031583	0.002625763676292399	AD	251_120426	NA	6.4	NA	polyAselection	pairedEnd	101	5	90
3731	4925199	5632	15203	15192	7.575328428353859e-4	0.3704532000263106	0.37072143233280674	R7641350	NA	brain	dorsolateral prefrontal cortex	NA	NA	NA	NA	bulk cell	NA	NA	geneExpression (rnaSeq)	50109927	MAP	1	11	1	2	23	90+	90+	90+	16	16	5.5	4	2	4	4	252_120426	0.002043401801909656	0.002044881358243319	AD	252_120426	NA	8	NA	polyAselection	pairedEnd	101	1	90
2372	2265617	2222	6215	6213	0.0010469554209736245	0.35752212389380533	0.357637212296797	R3978789	NA	brain	dorsolateral prefrontal cortex	NA	NA	NA	NA	bulk cell	NA	NA	geneExpression (rnaSeq)	482428	MAP	0	12	1	2	23	82.321697467488022	NA	83.690622861054067	NA	30	3.9333333333333327	4	4	1	1	253_120426	0.0029274230560347118	0.002928365410148999	control	253_120426	NA	7.5	NA	polyAselection	pairedEnd	101	6	83.69062286105407
5267	5951496	7344	17635	17633	8.849875728724341e-4	0.4164445704564786	0.41649180513809336	R8415954	NA	brain	dorsolateral prefrontal cortex	NA	NA	NA	NA	bulk cell	NA	NA	geneExpression (rnaSeq)	50105699	MAP	0	12	1	2	34	88.509240246406577	82.406570841889121	88.774811772758383	21	3	3	5	1	4	4	254_120426	0.0021248619107379673	0.0021251029204255685	AD	254_120426	NA	7.3	NA	polyAselection	pairedEnd	101	2	88.77481177275838
947	2926886	3450	9654	9648	3.2355206181586846e-4	0.3573648228713487	0.35758706467661694	R4859661	NA	brain	dorsolateral prefrontal cortex	NA	NA	NA	NA	bulk cell	NA	NA	geneExpression (rnaSeq)	20630946	ROS	0	18	1	2	33	90+	90+	90+	NA	0	2.9	3	4	4	4	255_120426	9.048203746085503e-4	9.053830738464909e-4	AD	255_120426	NA	7.2	NA	polyAselection	pairedEnd	101	3	90
2233	1824080	1563	4325	4323	0.0012241787640892943	0.3613872832369942	0.36155447605829283	R1583702	NA	brain	dorsolateral prefrontal cortex	NA	NA	NA	NA	bulk cell	NA	NA	geneExpression (rnaSeq)	21236608	ROS	0	20	1	2	34	78.220396988364129	76.227241615331963	79.014373716632448	21	8.75	11	4	1	5	4	256_120426	0.0033858763897364167	0.0033874428372912334	ADplus	256_120426	NA	5.9	NA	polyAselection	pairedEnd	101	5	79.01437371663245
1067	1818203	1335	3379	3377	5.868431632771479e-4	0.3950873039360758	0.3953212910867634	R1620679	NA	brain	dorsolateral prefrontal cortex	NA	NA	NA	NA	bulk cell	NA	NA	geneExpression (rnaSeq)	50302978	MAP	0	13	1	2	22	90+	NA	90+	NA	23	3.5	4	4	2	2	257_120426	0.0014844714324995718	0.001485350598287253	MCI	257_120426	NA	5.6	NA	polyAselection	pairedEnd	101	5	90
1078	1843200	1975	5426	5421	5.848524305555556e-4	0.3639882049391817	0.3643239254750046	R2488731	NA	brain	dorsolateral prefrontal cortex	NA	NA	NA	NA	bulk cell	NA	NA	geneExpression (rnaSeq)	66754397	MAP	1	20	1	2	34	83.375770020533878	NA	84.030116358658447	NA	6	3.25	5	2	4	4	258_120426	0.001605308873945148	0.0016067895130098453	AD	258_120426	NA	8	NA	polyAselection	pairedEnd	101	6	84.03011635865845
1898	2317341	2337	6618	6618	8.19042169451971e-4	0.3531278331822303	0.3531278331822303	R6001210	NA	brain	dorsolateral prefrontal cortex	NA	NA	NA	NA	bulk cell	NA	NA	geneExpression (rnaSeq)	20603141	ROS	0	16	1	2	23	90+	90+	90+	25	25	5	3	3	4	4	259_120426	0.0023193928444301	0.0023193928444301	AD	259_120426	NA	7.6	NA	polyAselection	pairedEnd	101	6	90
3870	3759551	4114	10714	10712	0.0010293782422422253	0.3839835728952772	0.3840552651232263	R4087581	NA	brain	dorsolateral prefrontal cortex	NA	NA	NA	NA	bulk cell	NA	NA	geneExpression (rnaSeq)	20904509	ROS	0	21	1	2	33	85.629021218343595	NA	85.785078713210126	NA	28	3.8333333333333335	2	4	2	2	25_120411	0.002680286760062887	0.002680787187015849	MCI	25_120411	NA	8.2	NA	polyAselection	pairedEnd	101	1	85.78507871321013
3872	2689674	3130	8447	8444	0.0014395796665320779	0.370545755889665	0.37067740407389865	R8860977	NA	brain	dorsolateral prefrontal cortex	NA	NA	NA	NA	bulk cell	NA	NA	geneExpression (rnaSeq)	21000504	ROS	0	20	1	2	33	82.450376454483234	NA	85.916495550992465	NA	30	6.25	3	3	1	1	260_120426	0.0038836455923951644	0.003885025381212927	control	260_120426	NA	8.3	NA	polyAselection	pairedEnd	101	1	85.91649555099247
1810	2716994	3248	8249	8247	6.661774004653672e-4	0.3937446963268275	0.39384018430944584	R6284240	NA	brain	dorsolateral prefrontal cortex	NA	NA	NA	NA	bulk cell	NA	NA	geneExpression (rnaSeq)	93815598	MAP	0	7	1	2	33	90+	NA	90+	NA	19	3.5	3	4	6	6	266_120430	0.0016914916938540283	0.0016919019016129353	other dementia	266_120430	NA	8	NA	polyAselection	pairedEnd	101	1	90
3834	3298190	3510	9938	9936	0.0011624557711957164	0.3531897766150131	0.3532608695652174	R8744945	NA	brain	dorsolateral prefrontal cortex	NA	NA	NA	NA	bulk cell	NA	NA	geneExpression (rnaSeq)	11409232	ROS	1	22	1	2	33	79.920602327173171	NA	80.098562628336751	NA	30	1.3333333333333333	3	4	2	2	267_120430	0.003290644029230951	0.003291306397191746	MCI	267_120430	NA	8	NA	polyAselection	pairedEnd	101	6	80.09856262833675
3540	2991211	2936	7486	7485	0.0011834671643023511	0.3921987710392733	0.392251169004676	R2110067	NA	brain	dorsolateral prefrontal cortex	NA	NA	NA	NA	bulk cell	NA	NA	geneExpression (rnaSeq)	10253148	ROS	1	21	1	2	33	89.774127310061601	NA	89.861738535249827	NA	28	21.066666666666666	5	2	1	2	269_120430	0.0030171157100827993	0.0030175187983540195	control	269_120430	NA	5.6	NA	polyAselection	pairedEnd	101	4	89.86173853524983
2523	2559399	2899	7111	7107	9.857783018591474e-4	0.4076782449725777	0.40790769663711834	R8180874	NA	brain	dorsolateral prefrontal cortex	NA	NA	NA	NA	bulk cell	NA	NA	geneExpression (rnaSeq)	15113169	ROS	1	21	1	2	33	84.465434633812464	NA	84.824093086926766	NA	29	5.5	4	2	1	1	26_120411	0.002416670021149693	0.002418030184380958	control	26_120411	NA	8.7	NA	polyAselection	pairedEnd	101	1	84.82409308692677
2292	3129871	3125	8776	8771	7.322985516016474e-4	0.3560847766636281	0.35628776650324934	R3485645	NA	brain	dorsolateral prefrontal cortex	NA	NA	NA	NA	bulk cell	NA	NA	geneExpression (rnaSeq)	21001933	ROS	0	16	1	2	33	80.739219712525667	NA	80.854209445585212	NA	27	4.833333333333333	2	3	1	1	270_120430	0.002055356990751376	0.0020565286684339386	control	270_120430	NA	7	NA	polyAselection	pairedEnd	101	3	80.85420944558521
526	363817	357	879	875	0.0014457818078869322	0.4061433447098976	0.408	R3910349	NA	brain	dorsolateral prefrontal cortex	NA	NA	NA	NA	bulk cell	NA	NA	geneExpression (rnaSeq)	20767628	ROS	0	16	1	2	23	84.930869267624914	NA	86.836413415468854	NA	30	17	1	4	2	2	271_120430	0.003543582862467971	0.003559782098410682	MCI	271_120430	NA	6.2	NA	polyAselection	pairedEnd	101	4	86.83641341546885
2653	2569573	2286	5632	5632	0.0010324672620703906	0.40589488636363635	0.40589488636363635	R3518363	NA	brain	dorsolateral prefrontal cortex	NA	NA	NA	NA	bulk cell	NA	NA	geneExpression (rnaSeq)	20946257	ROS	0	19	1	2	34	88.939082819986311	NA	89.40999315537303	NA	30	27	3	2	1	1	272_120430	0.002543681373569746	0.002543681373569746	control	272_120430	NA	5.9	NA	polyAselection	pairedEnd	101	4	89.40999315537303
2230	2614597	2829	7013	7013	8.529039083269811e-4	0.4033936974190789	0.4033936974190789	R8850524	NA	brain	dorsolateral prefrontal cortex	NA	NA	NA	NA	bulk cell	NA	NA	geneExpression (rnaSeq)	50101073	MAP	0	12	1	2	34	90+	87.482546201232026	90+	24	7	4.666666666666667	5	2	5	5	273_120430	0.0021143213535161254	0.0021143213535161254	ADplus	273_120430	NA	5.3	NA	polyAselection	pairedEnd	101	4	90
2448	3771432	4647	12562	12560	6.490903190088009e-4	0.3699251711510906	0.36998407643312103	R9163526	NA	brain	dorsolateral prefrontal cortex	NA	NA	NA	NA	bulk cell	NA	NA	geneExpression (rnaSeq)	50301099	MAP	1	12	1	2	33	90+	NA	90+	NA	28.92857142857143	9.833333333333332	4	4	1	1	274_120430	0.0017543736618787474	0.001754653020742104	control	274_120430	NA	9.1	NA	polyAselection	pairedEnd	101	1	90
1514	1874141	2078	5751	5751	8.078367636159713e-4	0.3613284646148496	0.3613284646148496	R7904841	NA	brain	dorsolateral prefrontal cortex	NA	NA	NA	NA	bulk cell	NA	NA	geneExpression (rnaSeq)	50300408	MAP	0	15	1	2	33	87.08555783709788	82.078028747433265	87.381245722108147	24	18	5.166666666666667	1	3	6	3	276_120430	0.0022357407254838552	0.0022357407254838552	other dementia	276_120430	NA	8.2	NA	polyAselection	pairedEnd	101	6	87.38124572210815
2522	3785013	3664	8662	8660	6.663121104207568e-4	0.4229969983837451	0.423094688221709	R3579460	NA	brain	dorsolateral prefrontal cortex	NA	NA	NA	NA	bulk cell	NA	NA	geneExpression (rnaSeq)	21402016	ROS	0	19	1	2	34	90+	NA	90+	NA	24	1.75	5	1	2	2	277_120430	0.0015748534050883608	0.0015752171125722149	MCI	277_120430	NA	7.5	NA	polyAselection	pairedEnd	101	2	90
2809	3213531	3312	9570	9566	8.741163536309436e-4	0.34608150470219434	0.34622621785490276	R8316516	NA	brain	dorsolateral prefrontal cortex	NA	NA	NA	NA	bulk cell	NA	NA	geneExpression (rnaSeq)	33477756	MAP	0	16	1	2	33	90+	NA	90+	NA	28	4.766666666666667	3	2	1	1	279_120430	0.0025246971735608716	0.002525752869640136	control	279_120430	NA	6.9	NA	polyAselection	pairedEnd	101	3	90
4940	2310278	2477	6620	6618	0.002138270805504792	0.3741691842900302	0.37428226050166213	R5557408	NA	brain	dorsolateral prefrontal cortex	NA	NA	NA	NA	bulk cell	NA	NA	geneExpression (rnaSeq)	20970441	ROS	0	12	1	2	23	90+	90+	90+	24	19	13.5	5	1	4	4	280_120430	0.005712989984186804	0.005714716484635334	AD	280_120430	NA	8.2	NA	polyAselection	pairedEnd	101	1	90
569	1244308	996	2734	2731	4.5728228059290784e-4	0.36430138990490124	0.3647015745148297	R5356410	NA	brain	dorsolateral prefrontal cortex	NA	NA	NA	NA	bulk cell	NA	NA	geneExpression (rnaSeq)	20487369	ROS	0	18	1	2	23	82.381930184804929	NA	82.893908281998634	NA	29	4	4	2	2	2	281_120430	0.0012538533215855738	0.0012552306778524198	MCI	281_120430	NA	6.7	NA	polyAselection	pairedEnd	101	5	82.89390828199863
1638	2727457	2474	6746	6742	6.005594222017066e-4	0.36673584346279275	0.3669534262830021	R6799253	NA	brain	dorsolateral prefrontal cortex	NA	NA	NA	NA	bulk cell	NA	NA	geneExpression (rnaSeq)	20270920	ROS	0	18	1	2	23	72.558521560574945	NA	72.665297741273108	NA	27	14.966666666666667	3	4	1	1	283_120430	0.001636609387422759	0.0016375803808297141	control	283_120430	NA	7.2	NA	polyAselection	pairedEnd	101	3	72.66529774127311
4967	8346441	9329	20715	20712	5.951039490963873e-4	0.45034998793145065	0.4504152182309772	R4641987	NA	brain	dorsolateral prefrontal cortex	NA	NA	NA	NA	bulk cell	NA	NA	geneExpression (rnaSeq)	10669174	ROS	1	18	1	2	33	82.64202600958248	NA	82.978781656399732	NA	26	7.333333333333332	3	4	2	2	284_120430	0.0013212341080163334	0.001321425480279951	MCI	284_120430	NA	7.4	NA	polyAselection	pairedEnd	101	2	82.97878165639973
5089	3711131	3930	9348	9342	0.0013712800760738437	0.42041078305519897	0.4206807964033398	R6392007	NA	brain	dorsolateral prefrontal cortex	NA	NA	NA	NA	bulk cell	NA	NA	geneExpression (rnaSeq)	87779516	MAP	0	15	1	2	33	90+	NA	90+	NA	28	5.333333333333333	3	4	1	1	285_120430	0.0032596688220564497	0.0032617623794245014	control	285_120430	NA	7.9	NA	polyAselection	pairedEnd	101	2	90
1782	2555790	3172	8255	8252	6.972403835995916e-4	0.384251968503937	0.3843916626272419	R6655598	NA	brain	dorsolateral prefrontal cortex	NA	NA	NA	NA	bulk cell	NA	NA	geneExpression (rnaSeq)	11444465	ROS	1	14	1	2	33	88.988364134154693	80.922655715263517	89.045859000684459	23	11	3.5	4	1	4	4	286_120430	0.001813880089994902	0.0018145395228923798	AD	286_120430	NA	9.2	NA	polyAselection	pairedEnd	101	1	89.04585900068446
2542	3174139	3417	9832	9830	8.008470958581209e-4	0.3475386493083808	0.3476093591047813	R3589148	NA	brain	dorsolateral prefrontal cortex	NA	NA	NA	NA	bulk cell	NA	NA	geneExpression (rnaSeq)	20922259	ROS	0	16	1	2	33	90+	90+	90+	19	2	4.666666666666667	3	2	4	4	287_120430	0.0023038709254566366	0.0023043396682695476	AD	287_120430	NA	7.1	NA	polyAselection	pairedEnd	101	6	90
743	2208040	2003	5700	5697	3.364975272187098e-4	0.35140350877192983	0.3515885553800246	R9116123	NA	brain	dorsolateral prefrontal cortex	NA	NA	NA	NA	bulk cell	NA	NA	geneExpression (rnaSeq)	4879843	MAP	0	14	1	2	33	90+	NA	90+	NA	28	3.9166666666666665	3	4	2	2	288_120430	9.570775898976484e-4	9.575815802030184e-4	MCI	288_120430	NA	7.1	NA	polyAselection	pairedEnd	101	3	90
4337	2829986	3127	9304	9303	0.0015325164152755527	0.3360920034393809	0.3361281307105235	R4379962	NA	brain	dorsolateral prefrontal cortex	NA	NA	NA	NA	bulk cell	NA	NA	geneExpression (rnaSeq)	10101327	ROS	1	21	1	2	33	88.908966461327864	NA	89.713894592744694	NA	12	13.25	5	1	4	4	289_120430	0.004559322101473766	0.0045598121930680345	AD	289_120430	NA	6.8	NA	polyAselection	pairedEnd	101	5	89.7138945927447
3085	3480608	4619	11298	11296	8.863393981741122e-4	0.4088334218445743	0.4089058073654391	R7384738	NA	brain	dorsolateral prefrontal cortex	NA	NA	NA	NA	bulk cell	NA	NA	geneExpression (rnaSeq)	20946545	ROS	0	16	1	2	34	90+	90+	90+	24	16	18.5	5	1	4	4	28_120411	0.002167588188303696	0.002167971968082078	AD	28_120411	NA	7.5	NA	polyAselection	pairedEnd	101	2	90
4138	5200999	5824	17961	17953	7.956163806222612e-4	0.3242581148042982	0.32440260680666183	R8725848	NA	brain	dorsolateral prefrontal cortex	NA	NA	NA	NA	bulk cell	NA	NA	geneExpression (rnaSeq)	20956867	ROS	0	18	1	2	33	78.773442847364819	NA	79.115674195756327	NA	30	18.216666666666665	3	4	1	1	290_120430	0.0024525585304449615	0.0024536514100886734	control	290_120430	NA	6.1	NA	polyAselection	pairedEnd	101	5	79.11567419575633
2723	2022408	2269	6694	6693	0.0013464147689289203	0.3389602629220197	0.33901090691767516	R3757880	NA	brain	dorsolateral prefrontal cortex	NA	NA	NA	NA	bulk cell	NA	NA	geneExpression (rnaSeq)	64493027	MAP	0	14	1	2	34	90+	NA	90+	NA	26	3.333333333333333	3	1	1	1	291_120430	0.003971597200723343	0.003972190596390566	control	291_120430	NA	8.1	NA	polyAselection	pairedEnd	101	6	90
1859	2111670	2076	5763	5762	8.803458873782361e-4	0.36022904737116085	0.3602915654286706	R7066784	NA	brain	dorsolateral prefrontal cortex	NA	NA	NA	NA	bulk cell	NA	NA	geneExpression (rnaSeq)	50400385	MAP	0	12	1	2	33	90+	NA	90+	NA	6	11.916666666666664	6	1	4	4	292_120430	0.0024434263020584766	0.002443850360771086	AD	292_120430	NA	6.8	NA	polyAselection	pairedEnd	101	3	90
5859	6076408	6977	14949	14943	9.642209673873118e-4	0.46672018195197	0.46690758214548617	R5789564	NA	brain	dorsolateral prefrontal cortex	NA	NA	NA	NA	bulk cell	NA	NA	geneExpression (rnaSeq)	20297791	ROS	0	12	1	2	33	90+	90+	90+	24	23	10	4	2	2	2	294_120430	0.0020651216734511395	0.0020659508730791064	MCI	294_120430	NA	7.5	NA	polyAselection	pairedEnd	101	2	90
1570	3208167	3927	9501	9491	4.893760206373297e-4	0.41332491316703507	0.41376040459382574	R1980623	NA	brain	dorsolateral prefrontal cortex	NA	NA	NA	NA	bulk cell	NA	NA	geneExpression (rnaSeq)	15218541	MAP	1	16	1	2	34	81.618069815195071	NA	81.938398357289529	NA	28	8.833333333333334	4	2	1	1	296_120430	0.0011827521802569125	0.001183998363146236	control	296_120430	NA	7.9	NA	polyAselection	pairedEnd	101	2	81.93839835728953
3108	3535896	3560	10018	10012	8.789851285218796e-4	0.3553603513675384	0.3555733120255693	R1660726	NA	brain	dorsolateral prefrontal cortex	NA	NA	NA	NA	bulk cell	NA	NA	geneExpression (rnaSeq)	68745332	MAP	1	12	1	2	33	77.524982888432575	NA	78.518822724161538	NA	28	7.916666666666668	1	4	1	1	298_120430	0.0024720222210002974	0.002473503656610166	control	298_120430	NA	6.6	NA	polyAselection	pairedEnd	101	3	78.51882272416154
2868	3658111	3815	9402	9398	7.840112014096893e-4	0.4057647309083174	0.40593743349648864	R5883172	NA	brain	dorsolateral prefrontal cortex	NA	NA	NA	NA	bulk cell	NA	NA	geneExpression (rnaSeq)	21402304	ROS	0	19	1	2	33	90+	90+	90+	24	24	3.333333333333333	2	3	5	4	299_120430	0.0019313597040231348	0.0019321817341163563	ADplus	299_120430	NA	7.4	NA	polyAselection	pairedEnd	101	2	90
4502	3046120	3071	7710	7709	0.0014779457145483435	0.398313878080415	0.39836554676352315	R2140101	NA	brain	dorsolateral prefrontal cortex	NA	NA	NA	NA	bulk cell	NA	NA	geneExpression (rnaSeq)	33411712	MAP	1	12	1	2	33	80.355920602327174	NA	80.772073921971256	NA	20	9.033333333333331	3	4	2	2	29_120416	0.003710023937952843	0.0037105051967332233	MCI	29_120416	NA	5.9	NA	polyAselection	pairedEnd	101	4	80.77207392197126
1721	2576016	3098	7461	7458	6.680859125098602e-4	0.41522584104007504	0.41539286672030035	R3937593	NA	brain	dorsolateral prefrontal cortex	NA	NA	NA	NA	bulk cell	NA	NA	geneExpression (rnaSeq)	21412752	ROS	0	21	1	2	33	90+	90+	90+	23	23	1.95	4	2	4	4	300_120430	0.0016083230263068229	0.001608969978449344	AD	300_120430	NA	7.6	NA	polyAselection	pairedEnd	101	2	90
1456	1757222	1882	5488	5486	8.285805663712382e-4	0.3429300291545189	0.3430550492161867	R7054373	NA	brain	dorsolateral prefrontal cortex	NA	NA	NA	NA	bulk cell	NA	NA	geneExpression (rnaSeq)	89164957	MAP	0	14	1	2	33	90+	90+	90+	10.8	10.8	5.25	3	2	4	4	302_120430	0.0024152991429928867	0.0024161796749443973	AD	302_120430	NA	7	NA	polyAselection	pairedEnd	101	6	90
627	1321883	995	2603	2602	4.7432337052522803e-4	0.3822512485593546	0.3823981552651806	R4531942	NA	brain	dorsolateral prefrontal cortex	NA	NA	NA	NA	bulk cell	NA	NA	geneExpression (rnaSeq)	10203224	ROS	1	12	1	2	33	82.277891854893909	NA	83.252566735112936	NA	30	7.25	0	2	1	1	303_120430	0.0012403913669413501	0.0012408680738464006	control	303_120430	NA	5.4	NA	polyAselection	pairedEnd	101	5	83.25256673511294
2973	3404626	4291	11951	11946	8.73223666857975e-4	0.3590494519287089	0.3591997321279089	R5508487	NA	brain	dorsolateral prefrontal cortex	NA	NA	NA	NA	bulk cell	NA	NA	geneExpression (rnaSeq)	94828877	MAP	1	6	2	2	33	82.398357289527723	NA	82.770704996577692	NA	5	10.5	5	1	4	4	304_120430	0.00243102538435921	0.0024320428903797852	AD	304_120430	NA	8.6	NA	polyAselection	pairedEnd	101	1	82.77070499657769
1880	2409743	2691	7496	7494	7.801661836967676e-4	0.358991462113127	0.3590872698158527	R9395022	NA	brain	dorsolateral prefrontal cortex	NA	NA	NA	NA	bulk cell	NA	NA	geneExpression (rnaSeq)	62404688	MAP	1	16	1	2	33	82.978781656399732	NA	84.024640657084191	NA	29	4.5	3	2	1	1	305_120430	0.0021726367077753907	0.0021732165414310553	control	305_120430	NA	8.2	NA	polyAselection	pairedEnd	101	6	84.02464065708419
2878	2617978	2468	6626	6622	0.0010993216902510257	0.37247207968608514	0.37269707037148897	R1588427	NA	brain	dorsolateral prefrontal cortex	NA	NA	NA	NA	bulk cell	NA	NA	geneExpression (rnaSeq)	91018909	MAP	1	12	1	2	22	90+	NA	90+	NA	24	8.75	3	3	5	5	306_120430	0.0029496386680884492	0.0029514203888181914	ADplus	306_120430	NA	7.1	NA	polyAselection	pairedEnd	101	6	90
1449	1664133	1511	4030	4026	8.707236741294115e-4	0.3749379652605459	0.3753104818678589	R2616766	NA	brain	dorsolateral prefrontal cortex	NA	NA	NA	NA	bulk cell	NA	NA	geneExpression (rnaSeq)	60848460	MAP	0	14	1	2	34	87.203285420944553	NA	87.403148528405197	NA	25	7	5	2	2	2	307_120430	0.0023200089424520254	0.002322313968723712	MCI	307_120430	NA	5.2	NA	polyAselection	pairedEnd	101	5	87.4031485284052
2509	2542856	2433	6847	6844	9.866858367127355e-4	0.3553381042792464	0.3554938632378726	R9033345	NA	brain	dorsolateral prefrontal cortex	NA	NA	NA	NA	bulk cell	NA	NA	geneExpression (rnaSeq)	6107196	MAP	1	15	1	2	33	90+	NA	90+	NA	22	4.166666666666667	5	1	4	4	309_120430	0.00277553549792929	0.0027767521265812164	AD	309_120430	NA	6	NA	polyAselection	pairedEnd	101	5	90
1480	2381368	2373	5091	5090	6.214915124415882e-4	0.4661166764879199	0.4662082514734774	R2670295	NA	brain	dorsolateral prefrontal cortex	NA	NA	NA	NA	bulk cell	NA	NA	geneExpression (rnaSeq)	21191200	ROS	0	15	1	2	34	90+	NA	90+	NA	23	2.75	5	2	2	2	30_120416	0.0013330770325864663	0.0013333389337716502	MCI	30_120416	NA	7.7	NA	polyAselection	pairedEnd	101	2	90
4638	3769747	4168	12723	12720	0.0012303212921185426	0.32759569283973905	0.32767295597484275	R3553915	NA	brain	dorsolateral prefrontal cortex	NA	NA	NA	NA	bulk cell	NA	NA	geneExpression (rnaSeq)	50102088	MAP	0	17	1	2	33	90+	NA	90+	NA	0	4.466666666666667	5	1	4	5	310_120430	0.0037547233291141706	0.00375560887706915	AD	310_120430	NA	6.1	NA	polyAselection	pairedEnd	101	5	90
535	2952715	3666	11137	11129	1.8118917674072845e-4	0.3291730268474454	0.32940965046275494	R9225354	NA	brain	dorsolateral prefrontal cortex	NA	NA	NA	NA	bulk cell	NA	NA	geneExpression (rnaSeq)	20431359	ROS	0	20	1	2	34	79.167693360711837	NA	79.441478439425055	NA	28	4.5	1	2	2	2	312_120430	5.500421025498001e-4	5.504374962797307e-4	MCI	312_120430	NA	6.7	NA	polyAselection	pairedEnd	101	5	79.44147843942505
3632	2799425	3362	10584	10579	0.0012974092894076463	0.3176492819349962	0.317799413933264	R5221394	NA	brain	dorsolateral prefrontal cortex	NA	NA	NA	NA	bulk cell	NA	NA	geneExpression (rnaSeq)	10383017	ROS	1	18	1	2	33	87.479808350444898	85.489390828199859	87.868583162217661	28	27	6.166666666666668	1	4	1	1	314_120501	0.004082478546294911	0.004084408066356493	control	314_120501	NA	6.9	NA	polyAselection	pairedEnd	101	5	87.86858316221766
808	1416962	1181	3205	3205	5.702340641456864e-4	0.3684867394695788	0.3684867394695788	R8572172	NA	brain	dorsolateral prefrontal cortex	NA	NA	NA	NA	bulk cell	NA	NA	geneExpression (rnaSeq)	21193068	ROS	0	12	1	2	33	79.134839151266263	NA	80.147843942505133	NA	24	8	2	2	3	2	315_120501	0.0015475022655266086	0.0015475022655266086	MCIplus	315_120501	NA	6.3	NA	polyAselection	pairedEnd	101	5	80.14784394250513
1907	1708665	1919	5417	5416	0.0011160760008544683	0.3542551227616762	0.3543205317577548	R8432213	NA	brain	dorsolateral prefrontal cortex	NA	NA	NA	NA	bulk cell	NA	NA	geneExpression (rnaSeq)	21156815	ROS	0	22	1	2	33	90+	87.154004106776185	90+	28	1	NA	5	1	4	4	316_120501	0.003149904961244294	0.003150486553740831	AD	316_120501	NA	7	NA	polyAselection	pairedEnd	101	3	90
1341	3627576	4421	12397	12393	3.696683405116805e-4	0.35661853674276034	0.3567336399580408	R9329742	NA	brain	dorsolateral prefrontal cortex	NA	NA	NA	NA	bulk cell	NA	NA	geneExpression (rnaSeq)	20115276	ROS	0	16	1	2	34	84.205338809034913	84.205338809034913	85.023956194387409	25	25	13.633333333333333	4	1	4	4	318_120501	0.0010362587070710829	0.0010365931728847102	AD	318_120501	NA	6.5	NA	polyAselection	pairedEnd	101	5	85.02395619438741
2758	3521274	3700	10186	10184	7.832392480676028e-4	0.36324366777930495	0.36331500392772975	R9426782	NA	brain	dorsolateral prefrontal cortex	NA	NA	NA	NA	bulk cell	NA	NA	geneExpression (rnaSeq)	11336574	ROS	1	22	1	2	34	88.328542094455855	NA	89.026694045174537	NA	0	3.5	6	1	4	4	321_120501	0.0021558131087352616	0.002156236481301784	AD	321_120501	NA	7.2	NA	polyAselection	pairedEnd	101	3	89.02669404517454
2497	2010745	1796	5155	5154	0.0012418282775787084	0.3483996120271581	0.3484672099340318	R4986745	NA	brain	dorsolateral prefrontal cortex	NA	NA	NA	NA	bulk cell	NA	NA	geneExpression (rnaSeq)	21411297	ROS	0	18	1	2	33	80.470910335386719	NA	81.325119780971932	NA	29	2	4	2	1	1	322_120501	0.003563687607260949	0.003564379048395458	control	322_120501	NA	6	NA	polyAselection	pairedEnd	101	5	81.32511978097193
1900	1952173	2264	6453	6450	9.732743972998294e-4	0.35084456841779016	0.3510077519379845	R1801421	NA	brain	dorsolateral prefrontal cortex	NA	NA	NA	NA	bulk cell	NA	NA	geneExpression (rnaSeq)	11430815	ROS	1	25	1	2	34	85.919233401779607	84.903490759753595	86.587268993839842	22	11	1.25	1	1	4	4	323_120501	0.002772800292660733	0.002774089967215459	AD	323_120501	NA	8.2	NA	polyAselection	pairedEnd	101	6	86.58726899383984
5572	4247973	3934	10433	10429	0.0013116844198397682	0.37707274992811274	0.3772173746284399	R6728038	NA	brain	dorsolateral prefrontal cortex	NA	NA	NA	NA	bulk cell	NA	NA	geneExpression (rnaSeq)	70883578	MAP	1	12	1	2	33	84.717316906228604	NA	85.35797399041752	NA	24	4.5	3	2	1	1	325_120501	0.0034772640606275914	0.0034785977509375447	control	325_120501	NA	6	NA	polyAselection	pairedEnd	101	5	85.35797399041752
1211	2227198	2398	5595	5594	5.437325284954459e-4	0.4285969615728329	0.4286735788344655	R4047989	NA	brain	dorsolateral prefrontal cortex	NA	NA	NA	NA	bulk cell	NA	NA	geneExpression (rnaSeq)	50106992	MAP	0	12	1	2	34	85.423682409308697	85.423682409308697	86.811772758384663	20	20	12.883333333333333	5	1	4	4	326_120501	0.0012684069075911276	0.0012686336517648122	AD	326_120501	NA	7.6	NA	polyAselection	pairedEnd	101	2	86.81177275838466
3287	3637005	4123	11449	11446	9.037655983425923e-4	0.36011878766704514	0.3602131749082649	R3841825	NA	brain	dorsolateral prefrontal cortex	NA	NA	NA	NA	bulk cell	NA	NA	geneExpression (rnaSeq)	50107745	MAP	1	12	1	2	34	90+	85.136208076659827	90+	23	1	4.833333333333333	5	2	4	4	327_120501	0.002508974299934347	0.002509631902843643	AD	327_120501	NA	6.7	NA	polyAselection	pairedEnd	101	5	90
2074	2267254	2651	7250	7247	9.147629687719153e-4	0.3656551724137931	0.3658065406375052	R3984996	NA	brain	dorsolateral prefrontal cortex	NA	NA	NA	NA	bulk cell	NA	NA	geneExpression (rnaSeq)	10249336	ROS	1	23	1	2	34	74.272416153319639	NA	74.959616700889796	NA	27	16	3	2	2	2	328_120501	0.0025006741737797324	0.0025017093638613304	MCI	328_120501	NA	8.3	NA	polyAselection	pairedEnd	101	6	74.9596167008898
1063	4022811	4521	11025	11020	2.642430877314395e-4	0.41006802721088437	0.4102540834845735	R8741068	NA	brain	dorsolateral prefrontal cortex	NA	NA	NA	NA	bulk cell	NA	NA	geneExpression (rnaSeq)	15115927	ROS	1	20	1	2	33	76.799452429842574	NA	77.319644079397676	NA	30	10.083333333333334	1	4	1	1	329_120501	6.440961793409563e-4	6.443884189867553e-4	control	329_120501	NA	6.5	NA	polyAselection	pairedEnd	101	4	77.31964407939768
3487	3565345	4782	12034	12033	9.780259694363378e-4	0.39737410669768986	0.39740713039142356	R6163593	NA	brain	dorsolateral prefrontal cortex	NA	NA	NA	NA	bulk cell	NA	NA	geneExpression (rnaSeq)	10447620	ROS	1	15	2	2	33	83.34291581108829	76.336755646817252	84.117727583846687	12	9	4	3	3	5	5	32_120416	0.0024610176683871714	0.002461222190756355	ADplus	32_120416	NA	8.4	NA	polyAselection	pairedEnd	101	1	84.11772758384669
1026	1464207	1609	4141	4140	7.007205948339272e-4	0.388553489495291	0.38864734299516907	R5374583	NA	brain	dorsolateral prefrontal cortex	NA	NA	NA	NA	bulk cell	NA	NA	geneExpression (rnaSeq)	50402567	MAP	0	17	1	2	33	85.618069815195071	NA	86.110882956878854	NA	30	3.6166666666666663	1	4	1	1	331_120501	0.0018029728170369538	0.0018034083177173974	control	331_120501	NA	6.4	NA	polyAselection	pairedEnd	101	4	86.11088295687885
1990	2705904	3125	8413	8411	7.354288991775022e-4	0.37144894805657913	0.3715372726191892	R1721075	NA	brain	dorsolateral prefrontal cortex	NA	NA	NA	NA	bulk cell	NA	NA	geneExpression (rnaSeq)	10490993	ROS	1	21	1	2	33	85.568788501026688	NA	86.505133470225871	NA	27	7	5	2	1	1	332_120501	0.0019794215907142304	0.001979892265209704	control	332_120501	NA	8.1	NA	polyAselection	pairedEnd	101	1	86.50513347022587
800	2796332	2989	8668	8662	2.860890623860114e-4	0.3448315643747116	0.34507042253521125	R3825485	NA	brain	dorsolateral prefrontal cortex	NA	NA	NA	NA	bulk cell	NA	NA	geneExpression (rnaSeq)	50197261	MAP	0	13	1	2	33	90+	NA	90+	NA	25	3.9166666666666665	1	2	1	1	334_120501	8.290744256900739e-4	8.296487095222305e-4	control	334_120501	NA	7.2	NA	polyAselection	pairedEnd	101	6	90
1568	2333079	2466	6796	6790	6.720732559849024e-4	0.36286050618010596	0.36318114874815904	R7540069	NA	brain	dorsolateral prefrontal cortex	NA	NA	NA	NA	bulk cell	NA	NA	geneExpression (rnaSeq)	21112011	ROS	0	18	1	2	33	90+	NA	90+	NA	29	5.75	5	1	2	2	335_120501	0.0018505180081660531	0.0018521532229008096	MCI	335_120501	NA	7.2	NA	polyAselection	pairedEnd	101	6	90
610	1685978	1017	2686	2685	3.6180780532130315e-4	0.37862993298585257	0.3787709497206704	R2793780	NA	brain	dorsolateral prefrontal cortex	NA	NA	NA	NA	bulk cell	NA	NA	geneExpression (rnaSeq)	21138877	ROS	0	12	1	2	33	85.6974674880219	79.679671457905542	86.548939082819984	26	27	4.833333333333333	3	4	2	2	336_120501	9.552152972347089e-4	9.555710571219471e-4	MCI	336_120501	NA	5.5	NA	polyAselection	pairedEnd	101	5	86.54893908281998
2879	2949392	3386	9877	9874	9.761333861351764e-4	0.34281664473018125	0.3429208021065424	R8059994	NA	brain	dorsolateral prefrontal cortex	NA	NA	NA	NA	bulk cell	NA	NA	geneExpression (rnaSeq)	86071821	MAP	0	14	1	2	34	80.405201916495557	NA	80.610540725530456	NA	29	5.133333333333334	3	4	2	2	337_120501	0.0028465271868572746	0.0028473920421905304	MCI	337_120501	NA	7	NA	polyAselection	pairedEnd	101	5	80.61054072553046
827	1907341	1995	4785	4784	4.3358791112863406e-4	0.4169278996865204	0.41701505016722407	R2367199	NA	brain	dorsolateral prefrontal cortex	NA	NA	NA	NA	bulk cell	NA	NA	geneExpression (rnaSeq)	3713990	MAP	1	12	1	2	33	87.668720054757017	NA	87.928815879534568	NA	30	4.333333333333333	4	2	1	1	339_120501	0.0010397416375134763	0.0010399589748122876	control	339_120501	NA	6.4	NA	polyAselection	pairedEnd	101	4	87.92881587953457
2439	2652867	2589	7099	7098	9.193826905005038e-4	0.3646992534159741	0.3647506339814032	R6003498	NA	brain	dorsolateral prefrontal cortex	NA	NA	NA	NA	bulk cell	NA	NA	geneExpression (rnaSeq)	20453625	ROS	0	14	1	2	23	90+	NA	90+	NA	1	4.5	4	4	5	5	33_120416	0.0025205787320094924	0.0025209338431298094	ADplus	33_120416	NA	6.5	NA	polyAselection	pairedEnd	101	3	90
1632	1667317	1496	3976	3974	9.788180651909624e-4	0.3762575452716298	0.37644690488173127	R9127940	NA	brain	dorsolateral prefrontal cortex	NA	NA	NA	NA	bulk cell	NA	NA	geneExpression (rnaSeq)	50301387	MAP	0	15	1	2	24	86.844626967830251	NA	87.655030800821351	NA	28	14.75	1	4	1	1	340_120501	0.002600149058201126	0.0026014576385021836	control	340_120501	NA	7.1	NA	polyAselection	pairedEnd	101	3	87.65503080082135
4720	3648210	3624	8980	8976	0.0012937851713580085	0.4035634743875278	0.4037433155080214	R7025378	NA	brain	dorsolateral prefrontal cortex	NA	NA	NA	NA	bulk cell	NA	NA	geneExpression (rnaSeq)	90942860	MAP	1	16	1	2	34	77.735797399041758	NA	77.785078713210126	NA	27	9.5	4	1	2	1	344_120501	0.003204474530383412	0.0032059025493363456	MCI	344_120501	NA	5.6	NA	polyAselection	pairedEnd	101	4	77.78507871321013
2317	2485721	2763	7681	7680	9.321239189756212e-4	0.359718786616326	0.359765625	R4570065	NA	brain	dorsolateral prefrontal cortex	NA	NA	NA	NA	bulk cell	NA	NA	geneExpression (rnaSeq)	20993308	ROS	0	14	1	2	33	83.197809719370298	NA	83.367556468172481	NA	26	1	1	4	1	1	345_120501	0.0025909199050788167	0.002591257264441457	control	345_120501	NA	7.9	NA	polyAselection	pairedEnd	101	6	83.36755646817248
2567	2510041	2790	7963	7962	0.001022692458011642	0.3503704633931935	0.35041446872645066	R4976287	NA	brain	dorsolateral prefrontal cortex	NA	NA	NA	NA	bulk cell	NA	NA	geneExpression (rnaSeq)	71626373	MAP	1	18	1	2	33	90+	NA	90+	NA	19	4.383333333333334	4	2	4	4	347_120501	0.0029185223479170942	0.002918888904353658	AD	347_120501	NA	7.9	NA	polyAselection	pairedEnd	101	6	90
1230	2629016	2737	7426	7423	4.6785565397852274e-4	0.3685698895771613	0.3687188468274283	R3784607	NA	brain	dorsolateral prefrontal cortex	NA	NA	NA	NA	bulk cell	NA	NA	geneExpression (rnaSeq)	20974481	ROS	0	16	1	2	33	90+	NA	90+	NA	25.714285714285715	15.733333333333333	4	2	2	2	349_120501	0.001268868293563235	0.00126938110575247	MCI	349_120501	NA	7	NA	polyAselection	pairedEnd	101	3	90
1912	3292992	2865	7563	7560	5.806269799622957e-4	0.378817929393098	0.37896825396825395	R7758743	NA	brain	dorsolateral prefrontal cortex	NA	NA	NA	NA	bulk cell	NA	NA	geneExpression (rnaSeq)	50104846	MAP	0	17	1	2	34	90+	90+	90+	24	24	4	4	1	4	5	34_120416	0.0015321256434607175	0.00153273362982717	AD	34_120416	NA	6.5	NA	polyAselection	pairedEnd	101	3	90
6376	4711080	6165	18771	18765	0.001353405163996366	0.32843215598529646	0.328537170263789	R7912121	NA	brain	dorsolateral prefrontal cortex	NA	NA	NA	NA	bulk cell	NA	NA	geneExpression (rnaSeq)	11157783	ROS	1	22	1	2	44	89.114305270362763	84.112251882272417	90+	16	1	21.416666666666668	4	1	4	6	350_120501	0.004119488710850253	0.004120805893491611	AD	350_120501	NA	6.8	NA	polyAselection	pairedEnd	101	5	90
803	1343521	973	2334	2334	5.976832516946144e-4	0.4168808911739503	0.4168808911739503	R2554598	NA	brain	dorsolateral prefrontal cortex	NA	NA	NA	NA	bulk cell	NA	NA	geneExpression (rnaSeq)	11349119	ROS	1	21	1	2	33	74.149212867898697	NA	74.600958247775495	NA	30	4.75	1	2	1	1	351_120501	0.0014337026818656013	0.0014337026818656013	control	351_120501	NA	5.5	NA	polyAselection	pairedEnd	101	4	74.6009582477755
1163	2232117	2000	5858	5855	5.210300356119326e-4	0.3414134516899966	0.3415883859948762	R5162558	NA	brain	dorsolateral prefrontal cortex	NA	NA	NA	NA	bulk cell	NA	NA	geneExpression (rnaSeq)	50302266	MAP	1	15	1	2	33	81.541409993155369	NA	81.618069815195071	NA	30	7.166666666666668	2	4	1	1	352_120501	0.0015253154292539327	0.0015260969743073505	control	352_120501	NA	5.3	NA	polyAselection	pairedEnd	101	5	81.61806981519507
2846	3413188	3369	9619	9613	8.338245651865646e-4	0.3502443081401393	0.3504629148028711	R4900012	NA	brain	dorsolateral prefrontal cortex	NA	NA	NA	NA	bulk cell	NA	NA	geneExpression (rnaSeq)	36379623	MAP	0	16	1	2	33	88.509240246406577	NA	89.538672142368242	NA	22	4.083333333333333	3	2	4	4	353_120501	0.002379209125894463	0.002380694120667725	AD	353_120501	NA	6.5	NA	polyAselection	pairedEnd	101	3	89.53867214236824
2790	2608314	3430	8652	8648	0.001069656490744596	0.3964401294498382	0.39662349676225717	R1888413	NA	brain	dorsolateral prefrontal cortex	NA	NA	NA	NA	bulk cell	NA	NA	geneExpression (rnaSeq)	10929637	ROS	1	19	1	2	34	79.351129363449687	NA	81.300479123887754	NA	28	8.633333333333333	4	4	2	2	354_120501	0.0026969065107752964	0.002698153923592491	MCI	354_120501	NA	7.6	NA	polyAselection	pairedEnd	101	2	81.30047912388775
2870	1658481	1777	4990	4989	0.0017304991736414226	0.3561122244488978	0.356183603928643	R5525186	NA	brain	dorsolateral prefrontal cortex	NA	NA	NA	NA	bulk cell	NA	NA	geneExpression (rnaSeq)	15121461	ROS	1	22	1	2	34	90+	90+	90+	17	16.153846153846153	5.833333333333332	5	1	4	4	355_120501	0.004858447032806448	0.00485942086464305	AD	355_120501	NA	7.8	NA	polyAselection	pairedEnd	101	6	90
1192	2383111	2903	7969	7967	5.001865208964249e-4	0.36428661061613754	0.3643780594954186	R2398487	NA	brain	dorsolateral prefrontal cortex	NA	NA	NA	NA	bulk cell	NA	NA	geneExpression (rnaSeq)	50404299	MAP	0	16	1	2	24	90+	90+	90+	19	19	3.5	3	2	4	4	356_120501	0.0013727130595872603	0.0013730576593260799	AD	356_120501	NA	8.3	NA	polyAselection	pairedEnd	101	1	90
3593	1790794	1634	3910	3910	0.0020063725922691276	0.41790281329923273	0.41790281329923273	R9245150	NA	brain	dorsolateral prefrontal cortex	NA	NA	NA	NA	bulk cell	NA	NA	geneExpression (rnaSeq)	20983400	ROS	0	16	1	2	33	82.368240930869263	NA	82.934976043805619	NA	28	3.1666666666666665	4	2	1	2	358_120502	0.00480105069508708	0.00480105069508708	control	358_120502	NA	5.9	NA	polyAselection	pairedEnd	101	4	82.93497604380562
2298	3061946	3348	9477	9472	7.505031114199924e-4	0.35327635327635326	0.35346283783783783	R6352950	NA	brain	dorsolateral prefrontal cortex	NA	NA	NA	NA	bulk cell	NA	NA	geneExpression (rnaSeq)	50300822	MAP	0	12	1	2	34	90+	90+	90+	12	12	5.833333333333332	5	2	4	4	359_120502	0.0021232871778286045	0.0021244080008743335	AD	359_120502	NA	7.4	NA	polyAselection	pairedEnd	101	6	90
2311	3632156	2990	7987	7986	6.362612178551802e-4	0.37435833228997123	0.37440520911595293	R3322663	NA	brain	dorsolateral prefrontal cortex	NA	NA	NA	NA	bulk cell	NA	NA	geneExpression (rnaSeq)	11310844	ROS	1	20	1	2	34	88.495550992470911	NA	88.706365503080079	NA	26	4.5	4	2	2	2	35_120416	0.0016993920019369461	0.0016996047983308777	MCI	35_120416	NA	6.7	NA	polyAselection	pairedEnd	101	3	88.70636550308008
3955	5528868	6691	20480	20477	7.153363039233348e-4	0.326708984375	0.3267568491478244	R3176125	NA	brain	dorsolateral prefrontal cortex	NA	NA	NA	NA	bulk cell	NA	NA	geneExpression (rnaSeq)	24310553	MAP	0	12	1	2	33	84.544832306639293	NA	84.750171115674192	NA	28.75	3.8333333333333335	3	4	1	1	360_120502	0.002189200641972519	0.0021895213726423396	control	360_120502	NA	6.7	NA	polyAselection	pairedEnd	101	5	84.75017111567419
2765	4239872	4842	13142	13138	6.521423288250211e-4	0.3684370719829554	0.3685492464606485	R4388056	NA	brain	dorsolateral prefrontal cortex	NA	NA	NA	NA	bulk cell	NA	NA	geneExpression (rnaSeq)	50104134	MAP	1	18	1	2	34	90+	90+	90+	15.517241379310345	15.517241379310345	5.333333333333333	4	1	4	4	363_120502	0.0017694849062583906	0.0017700236442417241	AD	363_120502	NA	8.2	NA	polyAselection	pairedEnd	101	1	90
3309	2514336	3151	9798	9791	0.0013160532243900577	0.3215962441314554	0.32182616688795834	R1777884	NA	brain	dorsolateral prefrontal cortex	NA	NA	NA	NA	bulk cell	NA	NA	geneExpression (rnaSeq)	20260284	ROS	0	16	1	2	33	90+	NA	90+	NA	0	19	5	1	4	4	364_120502	0.004089329457316108	0.0040922530918990115	AD	364_120502	NA	6.9	NA	polyAselection	pairedEnd	101	5	90
2997	2317282	2524	7304	7304	0.0012933255425968872	0.34556407447973714	0.34556407447973714	R9809661	NA	brain	dorsolateral prefrontal cortex	NA	NA	NA	NA	bulk cell	NA	NA	geneExpression (rnaSeq)	20945666	ROS	0	16	1	2	34	90+	90+	90+	22	22	17.416666666666668	4	2	4	4	366_120502	0.0037426504608271253	0.0037426504608271253	AD	366_120502	NA	7.4	NA	polyAselection	pairedEnd	101	6	90
11222	19115436	18794	37667	37652	5.870648202845072e-4	0.4989513367138344	0.4991501115478593	R1658200	NA	brain	dorsolateral prefrontal cortex	NA	NA	NA	NA	bulk cell	NA	NA	geneExpression (rnaSeq)	20929774	ROS	0	20	1	2	33	87.036276522929498	84.035592060232716	87.931553730321696	28	22	23.33333333333333	4	2	4	4	367_120502	0.0011761287971348445	0.0011765973494549608	AD	367_120502	NA	5.8	NA	polyAselection	pairedEnd	101	4	87.9315537303217
3613	4218761	5422	13545	13541	8.564125817983053e-4	0.4002953119232189	0.4004135588213574	R6765868	NA	brain	dorsolateral prefrontal cortex	NA	NA	NA	NA	bulk cell	NA	NA	geneExpression (rnaSeq)	20521752	ROS	0	11	1	2	33	77.793292265571523	NA	78.14647501711157	NA	30	8.066666666666666	3	3	1	1	368_120502	0.0021388201346607986	0.0021394519403279315	control	368_120502	NA	7.7	NA	polyAselection	pairedEnd	101	2	78.14647501711157
2333	1799585	2046	5964	5962	0.0012964100056401893	0.34305835010060365	0.34317343173431736	R3035452	NA	brain	dorsolateral prefrontal cortex	NA	NA	NA	NA	bulk cell	NA	NA	geneExpression (rnaSeq)	50106730	MAP	1	17	1	2	33	90+	89.218343600273784	90+	24	24	4	4	1	4	4	369_120502	0.0037777108766504437	0.0037789781396080587	AD	369_120502	NA	7.3	NA	polyAselection	pairedEnd	101	3	90
1527	1629446	1494	3706	3705	9.371283245962125e-4	0.4031300593631948	0.40323886639676115	R6253512	NA	brain	dorsolateral prefrontal cortex	NA	NA	NA	NA	bulk cell	NA	NA	geneExpression (rnaSeq)	20225925	ROS	0	18	1	2	24	87.583846680355919	83.542778918548933	87.860369609856264	25	15	3.55	5	1	4	4	36_120416	0.0023240029736472335	0.0023246302349086774	AD	36_120416	NA	6.4	NA	polyAselection	pairedEnd	101	4	87.86036960985626
1422	3796855	4805	14558	14553	3.7452049130135337e-4	0.33005907404863305	0.3301724730296159	R7137826	NA	brain	dorsolateral prefrontal cortex	NA	NA	NA	NA	bulk cell	NA	NA	geneExpression (rnaSeq)	21185180	ROS	0	16	1	2	24	90+	NA	90+	NA	27	6.966666666666667	4	2	2	2	370_120502	0.0011343177335917992	0.0011347074531457028	MCI	370_120502	NA	6.9	NA	polyAselection	pairedEnd	101	5	90
2892	2709395	2734	7723	7721	0.0010673969650051027	0.3540075100349605	0.3540992099468981	R9585968	NA	brain	dorsolateral prefrontal cortex	NA	NA	NA	NA	bulk cell	NA	NA	geneExpression (rnaSeq)	15420223	ROS	1	20	1	2	33	84.936344969199183	79.89596167008898	85.355236139630392	30	16	7.416666666666668	1	4	4	4	371_120502	0.003014400865692903	0.003015181697415658	AD	371_120502	NA	7.6	NA	polyAselection	pairedEnd	101	6	85.35523613963039
5874	4431825	5174	15559	15553	0.00132541334551793	0.33254065171283503	0.3326689384684627	R4021549	NA	brain	dorsolateral prefrontal cortex	NA	NA	NA	NA	bulk cell	NA	NA	geneExpression (rnaSeq)	32971269	MAP	1	16	1	2	33	88.725530458590001	NA	89.500342231348398	NA	27	20.666666666666668	2	4	2	2	372_120502	0.003984181245233932	0.0039857182533655725	MCI	372_120502	NA	6.7	NA	polyAselection	pairedEnd	101	5	89.5003422313484
4708	4698751	5135	13960	13956	0.0010019683954310412	0.36783667621776506	0.36794210375465747	R4242773	NA	brain	dorsolateral prefrontal cortex	NA	NA	NA	NA	bulk cell	NA	NA	geneExpression (rnaSeq)	20494368	ROS	0	18	1	2	23	90+	NA	90+	NA	27	5.416666666666668	3	4	2	2	375_120502	0.002723168632256205	0.0027239491334405713	MCI	375_120502	NA	8.2	NA	polyAselection	pairedEnd	101	1	90
7544	7865995	9733	25254	25237	9.590649371122153e-4	0.38540429238932444	0.385663906169513	R7047807	NA	brain	dorsolateral prefrontal cortex	NA	NA	NA	NA	bulk cell	NA	NA	geneExpression (rnaSeq)	11395417	ROS	1	20	1	2	33	87.331964407939765	NA	87.685147159479811	NA	30	3.1666666666666665	1	2	1	1	377_120503	0.0024867894603823053	0.002488464596920979	control	377_120503	NA	8	NA	polyAselection	pairedEnd	101	0	87.68514715947981
4415	4181822	5322	12839	12838	0.001055759905610521	0.41451826466235686	0.41455055304564575	R4182458	NA	brain	dorsolateral prefrontal cortex	NA	NA	NA	NA	bulk cell	NA	NA	geneExpression (rnaSeq)	21001807	ROS	0	18	1	2	33	81.051334702258728	NA	81.815195071868587	NA	26	5.333333333333333	4	2	1	1	378_120503	0.0025467579233799074	0.002546956299912341	control	378_120503	NA	7.9	NA	polyAselection	pairedEnd	101	2	81.81519507186859
4187	3250745	3006	8095	8091	0.0012880124402252406	0.37134033353922175	0.371523915461624	R2709337	NA	brain	dorsolateral prefrontal cortex	NA	NA	NA	NA	bulk cell	NA	NA	geneExpression (rnaSeq)	20147440	ROS	0	16	1	2	34	86.721423682409309	80.744695414099937	86.967830253251194	22	5	4.083333333333333	5	1	5	4	37_120416	0.0034668358795284173	0.0034685498016045653	ADplus	37_120416	NA	5.6	NA	polyAselection	pairedEnd	101	5	86.9678302532512
1813	2739668	2628	5031	5029	6.617590160559601e-4	0.5223613595706619	0.5225690992244979	R6531744	NA	brain	dorsolateral prefrontal cortex	NA	NA	NA	NA	bulk cell	NA	NA	geneExpression (rnaSeq)	23690880	MAP	0	14	1	2	23	90+	NA	90+	NA	28.8	6.416666666666668	2	4	1	1	380_120503	0.0012663569603293089	0.001266860582107129	control	380_120503	NA	8	NA	polyAselection	pairedEnd	101	1	90
3363	2028023	2163	6144	6140	0.0016582652169132204	0.35205078125	0.35228013029315963	R1141019	NA	brain	dorsolateral prefrontal cortex	NA	NA	NA	NA	bulk cell	NA	NA	geneExpression (rnaSeq)	20576919	ROS	0	14	1	2	33	90+	NA	90+	NA	12	6.5	3	2	5	5	381_120503	0.004707234596323242	0.0047103011986661236	ADplus	381_120503	NA	5.4	NA	polyAselection	pairedEnd	101	5	90
5329	8001982	9656	26043	26024	6.659600084079169e-4	0.370771416503475	0.3710421149707962	R6862468	NA	brain	dorsolateral prefrontal cortex	NA	NA	NA	NA	bulk cell	NA	NA	geneExpression (rnaSeq)	10518782	ROS	1	22	1	2	33	86.53798767967146	84.531143052703626	87.567419575633124	25	27	9	5	1	4	4	383_120503	0.0017948367086586194	0.0017961471104978647	AD	383_120503	NA	7.9	NA	polyAselection	pairedEnd	101	0	87.56741957563312
1279	1959697	2688	7334	7332	6.526519150664618e-4	0.36651213526043086	0.36661211129296234	R2346589	NA	brain	dorsolateral prefrontal cortex	NA	NA	NA	NA	bulk cell	NA	NA	geneExpression (rnaSeq)	10267798	ROS	1	18	1	2	33	83.701574264202605	82.685831622176593	84.637919233401774	25	16	13.666666666666664	4	1	4	4	384_120503	0.001780224643328608	0.00178071024743208	AD	384_120503	NA	8.1	NA	polyAselection	pairedEnd	101	1	84.63791923340177
999	2281986	2465	7442	7440	4.3777656830497645e-4	0.33122816447191616	0.33131720430107525	R7920516	NA	brain	dorsolateral prefrontal cortex	NA	NA	NA	NA	bulk cell	NA	NA	geneExpression (rnaSeq)	61344957	MAP	0	12	1	2	33	84.347707049965777	NA	84.73100616016427	NA	30	9.416666666666666	4	3	1	1	385_120503	0.0013213215692450405	0.0013216767632152676	control	385_120503	NA	5.7	NA	polyAselection	pairedEnd	101	5	84.73100616016427
1023	3075462	3145	8861	8855	3.326329507566668e-4	0.3549260805778129	0.3551665725578769	R6751504	NA	brain	dorsolateral prefrontal cortex	NA	NA	NA	NA	bulk cell	NA	NA	geneExpression (rnaSeq)	20942767	ROS	0	16	1	2	33	77.078713210130047	NA	77.226557152635181	NA	30	16.25	4	4	1	1	386_120503	9.365547786805356e-4	9.371893725452541e-4	control	386_120503	NA	6.8	NA	polyAselection	pairedEnd	101	3	77.22655715263518
4020	2157084	2864	8021	8019	0.0018636270075713323	0.35706271038523874	0.35715176455917197	R5454379	NA	brain	dorsolateral prefrontal cortex	NA	NA	NA	NA	bulk cell	NA	NA	geneExpression (rnaSeq)	21405627	ROS	0	12	1	2	33	90+	NA	90+	NA	28	1.8333333333333333	3	4	2	2	388_120503	0.005218025479648922	0.005219326895157003	MCI	388_120503	NA	8.7	NA	polyAselection	pairedEnd	101	1	90
687	2152467	2202	6303	6301	3.1916865624420724e-4	0.34935744883388864	0.34946833835899066	R7157957	NA	brain	dorsolateral prefrontal cortex	NA	NA	NA	NA	bulk cell	NA	NA	geneExpression (rnaSeq)	50107907	MAP	0	18	1	2	34	90+	89.062286105407253	90+	25	3	4.166666666666667	4	4	4	4	389_120503	9.132977761102405e-4	9.135876658979283e-4	AD	389_120503	NA	7.1	NA	polyAselection	pairedEnd	101	3	90
2264	4442067	4614	13237	13233	5.09672636635152e-4	0.348568406738687	0.34867377012015416	R3596834	NA	brain	dorsolateral prefrontal cortex	NA	NA	NA	NA	bulk cell	NA	NA	geneExpression (rnaSeq)	50100806	MAP	0	18	1	2	33	87.676933607118414	87.676933607118414	87.852156057494867	23	23	13.666666666666664	5	1	5	4	38_120416	0.0014617464240556928	0.0014621882728954286	ADplus	38_120416	NA	5	NA	polyAselection	pairedEnd	101	5	87.85215605749487
3281	1969787	2323	5550	5548	0.0016656623279572868	0.41855855855855856	0.4187094448449892	R7995082	NA	brain	dorsolateral prefrontal cortex	NA	NA	NA	NA	bulk cell	NA	NA	geneExpression (rnaSeq)	21411323	ROS	0	21	1	2	33	87.32101300479124	NA	87.452429842573579	NA	27	15.4	4	1	2	2	390_120503	0.003978086351918652	0.00397952041332886	MCI	390_120503	NA	7.9	NA	polyAselection	pairedEnd	101	2	87.45242984257358
4237	3712989	3611	10137	10127	0.001141129154974604	0.35621978889217715	0.3565715414239163	R9598418	NA	brain	dorsolateral prefrontal cortex	NA	NA	NA	NA	bulk cell	NA	NA	geneExpression (rnaSeq)	91921829	MAP	0	16	1	2	33	88.57494866529774	NA	89.303216974674882	NA	29	4.75	3	3	1	1	391_120503	0.0032002810723976223	0.003203441219600543	control	391_120503	NA	7.4	NA	polyAselection	pairedEnd	101	6	89.30321697467488
2575	2649174	2886	7830	7824	9.720010841115004e-4	0.3685823754789272	0.3688650306748466	R5385855	NA	brain	dorsolateral prefrontal cortex	NA	NA	NA	NA	bulk cell	NA	NA	geneExpression (rnaSeq)	84642424	MAP	0	12	1	2	44	90+	NA	90+	NA	6	5.583333333333332	5	1	5	5	392_120503	0.0026351131261567497	0.0026371339184314098	ADplus	392_120503	NA	7.4	NA	polyAselection	pairedEnd	101	6	90
2165	3446550	4137	11936	11933	6.281643962803384e-4	0.3465985254691689	0.3466856616106595	R6346298	NA	brain	dorsolateral prefrontal cortex	NA	NA	NA	NA	bulk cell	NA	NA	geneExpression (rnaSeq)	21002524	ROS	0	18	1	2	33	82.387405886379199	82.387405886379199	84.440793976728273	25	25	10.583333333333334	1	4	4	4	393_120503	0.001811913401211815	0.0018123689228914958	AD	393_120503	NA	7.2	NA	polyAselection	pairedEnd	101	3	84.44079397672827
4215	3627493	3740	9669	9664	0.001161959513085208	0.38680318543799774	0.38700331125827814	R7334123	NA	brain	dorsolateral prefrontal cortex	NA	NA	NA	NA	bulk cell	NA	NA	geneExpression (rnaSeq)	24039289	MAP	1	18	1	2	23	68.440793976728273	NA	72.147843942505133	NA	26	5.833333333333332	2	4	2	2	394_120503	0.0030024536723142915	0.0030040070941232287	MCI	394_120503	NA	5.9	NA	polyAselection	pairedEnd	101	4	72.14784394250513
4935	3268539	4209	11223	11217	0.0015098488957910553	0.3750334135257952	0.3752340197913881	R1969233	NA	brain	dorsolateral prefrontal cortex	NA	NA	NA	NA	bulk cell	NA	NA	geneExpression (rnaSeq)	43074402	MAP	1	16	1	2	34	90+	NA	90+	NA	26	3.9166666666666665	3	3	2	2	396_120503	0.004023752688070389	0.004025905002961039	MCI	396_120503	NA	9	NA	polyAselection	pairedEnd	101	1	90
889	2262868	2474	7060	7059	3.9286427666129884e-4	0.35042492917847023	0.3504745714690466	R8626395	NA	brain	dorsolateral prefrontal cortex	NA	NA	NA	NA	bulk cell	NA	NA	geneExpression (rnaSeq)	20933324	ROS	0	18	1	2	33	90+	90+	90+	18.214285714285715	18.214285714285715	18.75	4	2	4	4	397_120503	0.0011209494458173438	0.0011211082430189045	AD	397_120503	NA	7.6	NA	polyAselection	pairedEnd	101	6	90
3853	6337999	8291	21773	21763	6.0792057556336e-4	0.38079272493455196	0.38096769746817993	R2516394	NA	brain	dorsolateral prefrontal cortex	NA	NA	NA	NA	bulk cell	NA	NA	geneExpression (rnaSeq)	50403446	MAP	0	12	1	2	33	89.303216974674882	85.377138945927442	89.308692676249137	13	1	6.75	5	1	4	4	398_120503	0.0015957273532728746	0.001596460582769393	AD	398_120503	NA	7.4	NA	polyAselection	pairedEnd	101	0	89.30869267624914
1981	2006535	2234	5907	5904	9.8727408193727e-4	0.3781953614355849	0.37838753387533874	R7696135	NA	brain	dorsolateral prefrontal cortex	NA	NA	NA	NA	bulk cell	NA	NA	geneExpression (rnaSeq)	66924745	MAP	0	16	1	2	33	90+	NA	90+	NA	27	8.5	4	2	1	2	399_120503	0.002609161226391066	0.002610487019697159	control	399_120503	NA	8	NA	polyAselection	pairedEnd	101	1	90
2467	5718645	6576	13346	13345	4.31395898853662e-4	0.492731904690544	0.49276882727613336	R9042659	NA	brain	dorsolateral prefrontal cortex	NA	NA	NA	NA	bulk cell	NA	NA	geneExpression (rnaSeq)	22101842	ROS	0	18	2	2	33	90+	NA	90+	NA	27	11.5	4	1	2	2	39_120416	8.754528999699088e-4	8.75518501536036e-4	MCI	39_120416	NA	7.4	NA	polyAselection	pairedEnd	101	2	90
705	1877637	2068	5815	5815	3.754719362688315e-4	0.35563198624247633	0.35563198624247633	R7767837	NA	brain	dorsolateral prefrontal cortex	NA	NA	NA	NA	bulk cell	NA	NA	geneExpression (rnaSeq)	50409370	MAP	0	16	1	2	34	80.643394934976044	NA	80.925393566050644	NA	26	5.666666666666668	4	1	2	2	402_120503	0.0010557878672162744	0.0010557878672162744	MCI	402_120503	NA	7.2	NA	polyAselection	pairedEnd	101	3	80.92539356605064
5804	5406180	5977	14958	14955	0.0010735861551039736	0.399585506083701	0.39966566365763956	R6312023	NA	brain	dorsolateral prefrontal cortex	NA	NA	NA	NA	bulk cell	NA	NA	geneExpression (rnaSeq)	11681508	ROS	1	16	1	2	34	84.982888432580424	NA	85.817932922655714	NA	27	6.166666666666668	4	2	1	1	403_120503	0.0026862106323540112	0.00268674949105659	control	403_120503	NA	8.2	NA	polyAselection	pairedEnd	101	1	85.81793292265571
3997	2977133	3667	9050	9047	0.001342566825197262	0.40519337016574586	0.40532773295014923	R8983137	NA	brain	dorsolateral prefrontal cortex	NA	NA	NA	NA	bulk cell	NA	NA	geneExpression (rnaSeq)	46251007	MAP	0	16	1	2	33	88.197125256673516	NA	89.051334702258728	NA	29	6.116666666666665	2	4	1	1	405_120503	0.003312299445748467	0.0033133978096632727	control	405_120503	NA	7.9	NA	polyAselection	pairedEnd	101	2	89.05133470225873
9010	6443454	5794	16203	16187	0.0013983183553417159	0.3575881009689564	0.3579415580404028	R2372487	NA	brain	dorsolateral prefrontal cortex	NA	NA	NA	NA	bulk cell	NA	NA	geneExpression (rnaSeq)	20344143	ROS	0	18	1	2	33	90+	89.590691307323752	90+	17	0	3.6666666666666665	5	2	4	5	406_120503	0.003906554921973828	0.00391041634649669	AD	406_120503	NA	5.3	NA	polyAselection	pairedEnd	101	5	90
1428	1340187	1143	2749	2745	0.0010655229456784762	0.4157875591124045	0.4163934426229508	R5965031	NA	brain	dorsolateral prefrontal cortex	NA	NA	NA	NA	bulk cell	NA	NA	geneExpression (rnaSeq)	50410319	MAP	1	18	1	2	34	84.62696783025325	81.639972621492134	84.845995893223815	25	1	3.9166666666666665	5	1	4	4	407_120503	0.0025589330585191754	0.0025626619227210245	AD	407_120503	NA	6	NA	polyAselection	pairedEnd	101	4	84.84599589322382
2251	3264583	3677	10378	10375	6.895214488343534e-4	0.35430718828290614	0.35440963855421687	R9145673	NA	brain	dorsolateral prefrontal cortex	NA	NA	NA	NA	bulk cell	NA	NA	geneExpression (rnaSeq)	50404163	MAP	0	15	1	2	23	84.147843942505133	NA	89.01300479123887	NA	29	11.15	4	4	1	1	408_120503	0.001945549369501337	0.001946111937993723	control	408_120503	NA	6.7	NA	polyAselection	pairedEnd	101	3	89.01300479123887
2559	2474748	2368	6488	6486	0.0010340446784884764	0.3649815043156597	0.3650940487203207	R4249236	NA	brain	dorsolateral prefrontal cortex	NA	NA	NA	NA	bulk cell	NA	NA	geneExpression (rnaSeq)	10460587	ROS	1	21	1	2	33	83.408624229979466	NA	84.364134154688571	NA	29	3.6666666666666665	3	2	2	2	40_120416	0.0028322693347450413	0.002833142683291062	MCI	40_120416	NA	7.3	NA	polyAselection	pairedEnd	101	6	84.36413415468857
2263	2991059	3476	10548	10544	7.565882184202987e-4	0.32954114524080397	0.3296661608497724	R9205118	NA	brain	dorsolateral prefrontal cortex	NA	NA	NA	NA	bulk cell	NA	NA	geneExpression (rnaSeq)	20186901	ROS	0	20	1	2	33	90+	90+	90+	23	19	4.833333333333333	2	3	4	4	410_120503	0.0022950132839538633	0.002295883926322586	AD	410_120503	NA	6.4	NA	polyAselection	pairedEnd	101	5	90
3758	2500676	2599	7321	7317	0.0015027936445985005	0.35500614670127034	0.3552002186688534	R4602424	NA	brain	dorsolateral prefrontal cortex	NA	NA	NA	NA	bulk cell	NA	NA	geneExpression (rnaSeq)	68015667	MAP	1	16	1	2	34	85.51403148528405	NA	85.897330595482543	NA	18	6	3	2	6	6	411_120503	0.004230835358802319	0.004233148238593929	other dementia	411_120503	NA	7.3	NA	polyAselection	pairedEnd	101	6	85.89733059548254
2532	2331805	2572	7618	7611	0.0010858540915728374	0.337621422945655	0.3379319406122717	R5483154	NA	brain	dorsolateral prefrontal cortex	NA	NA	NA	NA	bulk cell	NA	NA	geneExpression (rnaSeq)	10345561	ROS	1	16	1	2	33	90+	90+	90+	13	13	6.833333333333332	3	3	4	4	412_120503	0.0032132330835773193	0.0032161883629867327	AD	412_120503	NA	5.7	NA	polyAselection	pairedEnd	101	5	90
2439	1924485	1616	4369	4362	0.0012673520448327734	0.3698786907759213	0.37047226043099496	R7851092	NA	brain	dorsolateral prefrontal cortex	NA	NA	NA	NA	bulk cell	NA	NA	geneExpression (rnaSeq)	5689621	MAP	0	12	1	2	34	87.950718685831617	NA	88.750171115674192	NA	26	21.2	5	1	2	2	413_120503	0.0034209094180448992	0.003426399185565833	MCI	413_120503	NA	7.1	NA	polyAselection	pairedEnd	101	3	88.75017111567419
3739	2991575	3260	8816	8813	0.0012498433099621437	0.36978221415607987	0.36990809032111654	R9582641	NA	brain	dorsolateral prefrontal cortex	NA	NA	NA	NA	bulk cell	NA	NA	geneExpression (rnaSeq)	11632851	ROS	1	14	1	2	33	88.388774811772763	NA	89.322381930184804	NA	19.285714285714285	4.9833333333333325	4	2	2	2	414_120503	0.003378794199600114	0.0033799443621552938	MCI	414_120503	NA	7.3	NA	polyAselection	pairedEnd	101	3	89.3223819301848
2973	2114645	2348	6802	6798	0.0014059097389869221	0.34519259041458394	0.3453957046190056	R3408213	NA	brain	dorsolateral prefrontal cortex	NA	NA	NA	NA	bulk cell	NA	NA	geneExpression (rnaSeq)	20270768	ROS	0	16	1	2	23	90+	NA	90+	NA	28	4.333333333333333	4	2	1	1	415_120503	0.004070432029656344	0.004072827105872676	control	415_120503	NA	8	NA	polyAselection	pairedEnd	101	6	90
10287	10284133	12406	31965	31949	0.0010002787789695057	0.3881119974972626	0.3883063632664559	R5636935	NA	brain	dorsolateral prefrontal cortex	NA	NA	NA	NA	bulk cell	NA	NA	geneExpression (rnaSeq)	20416210	ROS	0	10	1	2	33	83.134839151266263	76.709103353867221	83.975359342915809	28	30	7.916666666666668	2	4	2	2	416_120503	0.0025760040874816008	0.0025772941455553967	MCI	416_120503	NA	7.7	NA	polyAselection	pairedEnd	101	0	83.97535934291581
6055	3467573	4410	10793	10787	0.001746178090554979	0.4085981654776244	0.408825438027255	R9307768	NA	brain	dorsolateral prefrontal cortex	NA	NA	NA	NA	bulk cell	NA	NA	geneExpression (rnaSeq)	10260309	ROS	1	18	2	2	34	87.737166324435321	NA	88.399726214921287	NA	29	8.583333333333334	3	4	1	1	418_120507	0.004271207043722576	0.004273582796226732	control	418_120507	NA	7.6	NA	polyAselection	pairedEnd	101	2	88.39972621492129
2939	3171126	3357	9369	9367	9.268001334541737e-4	0.35830931796349663	0.35838582256859186	R5766881	NA	brain	dorsolateral prefrontal cortex	NA	NA	NA	NA	bulk cell	NA	NA	geneExpression (rnaSeq)	20195344	ROS	0	18	1	2	33	90+	90+	90+	14	11	5	4	2	4	4	419_120507	0.0025860401698138947	0.002586592329559772	AD	419_120507	NA	6.8	NA	polyAselection	pairedEnd	101	3	90
3646	3802326	4180	11641	11631	9.58886744587392e-4	0.3590756807834378	0.35938440374860287	R6557859	NA	brain	dorsolateral prefrontal cortex	NA	NA	NA	NA	bulk cell	NA	NA	geneExpression (rnaSeq)	60747316	MAP	0	20	1	2	34	81.144421629021224	NA	83.575633127994521	NA	18	13.2	3	1	4	4	420_120507	0.002668136776625827	0.0026704307640530696	AD	420_120507	NA	6.8	NA	polyAselection	pairedEnd	101	3	83.57563312799452
3029	3607780	4430	13884	13875	8.39574475162011e-4	0.3190723134543359	0.3192792792792793	R6267541	NA	brain	dorsolateral prefrontal cortex	NA	NA	NA	NA	bulk cell	NA	NA	geneExpression (rnaSeq)	21126823	ROS	0	18	1	2	33	90+	NA	90+	NA	27	6.283333333333333	1	4	2	2	423_120507	0.0026295927410548313	0.0026312984228328133	MCI	423_120507	NA	6.9	NA	polyAselection	pairedEnd	101	5	90
1649	1428100	1221	3083	3082	0.0011546810447447657	0.396042815439507	0.3961713173264114	R7583108	NA	brain	dorsolateral prefrontal cortex	NA	NA	NA	NA	bulk cell	NA	NA	geneExpression (rnaSeq)	9841821	MAP	1	16	1	2	34	81.941136208076657	NA	82.855578370978776	NA	0	4.3	6	1	4	4	424_120507	0.0029146003111411695	0.0029155459958625	AD	424_120507	NA	5.3	NA	polyAselection	pairedEnd	101	4	82.85557837097878
2444	1918060	2050	5615	5613	0.001274204143770268	0.365093499554764	0.36522358809905575	R7594705	NA	brain	dorsolateral prefrontal cortex	NA	NA	NA	NA	bulk cell	NA	NA	geneExpression (rnaSeq)	35941263	MAP	0	16	1	2	34	87.074606433949356	84.087611225188226	87.835728952772072	17	0	3.5	5	2	4	4	425_120507	0.0034888331019426897	0.0034900762279366122	AD	425_120507	NA	7.6	NA	polyAselection	pairedEnd	101	6	87.83572895277207
860	1966612	2756	7608	7606	4.373002910589379e-4	0.36225026288117773	0.3623455166973442	R2373966	NA	brain	dorsolateral prefrontal cortex	NA	NA	NA	NA	bulk cell	NA	NA	geneExpression (rnaSeq)	34962204	MAP	1	12	1	2	33	85.973990417522245	NA	87.279945242984255	NA	26	7.05	3	3	1	1	426_120507	0.0012068599469500297	0.0012071772911380258	control	426_120507	NA	8.4	NA	polyAselection	pairedEnd	101	1	87.27994524298425
1244	1302905	1272	3579	3578	9.547894896404572e-4	0.355406538139145	0.3555058692006708	R5188003	NA	brain	dorsolateral prefrontal cortex	NA	NA	NA	NA	bulk cell	NA	NA	geneExpression (rnaSeq)	50409532	MAP	1	18	1	2	34	90+	90+	90+	20	20	7.416666666666668	4	1	4	4	427_120507	0.002685720749947764	0.0026864713706157206	AD	427_120507	NA	5.5	NA	polyAselection	pairedEnd	101	5	90
1210	1454829	1152	3062	3060	8.317128679727995e-4	0.3762246897452645	0.3764705882352941	R8293796	NA	brain	dorsolateral prefrontal cortex	NA	NA	NA	NA	bulk cell	NA	NA	geneExpression (rnaSeq)	20143248	ROS	0	20	1	2	33	90+	NA	90+	NA	28	3.333333333333333	4	3	2	2	428_120507	0.0022092373055527486	0.0022106812515040905	MCI	428_120507	NA	5.4	NA	polyAselection	pairedEnd	101	5	90
2394	2114011	2087	5782	5779	0.0011324444385577936	0.3609477689380837	0.36113514448866585	R1531359	NA	brain	dorsolateral prefrontal cortex	NA	NA	NA	NA	bulk cell	NA	NA	geneExpression (rnaSeq)	81852640	MAP	0	17	1	2	23	90+	89.80150581793292	90+	27	10	4.333333333333333	3	1	4	4	429_120507	0.00313579128434379	0.0031374191393105716	AD	429_120507	NA	7.6	NA	polyAselection	pairedEnd	101	6	90
1322	1639164	1732	4242	4240	8.065086836948591e-4	0.4082979726544083	0.40849056603773587	R7483736	NA	brain	dorsolateral prefrontal cortex	NA	NA	NA	NA	bulk cell	NA	NA	geneExpression (rnaSeq)	50101523	MAP	1	18	1	2	23	90+	NA	90+	NA	26	4	3	3	1	1	430_120507	0.0019743630593915718	0.001975294362721474	control	430_120507	NA	8.6	NA	polyAselection	pairedEnd	101	1	90
6487	5023931	5881	14753	14750	0.001291219963013027	0.39863078695858467	0.39871186440677964	R7876628	NA	brain	dorsolateral prefrontal cortex	NA	NA	NA	NA	bulk cell	NA	NA	geneExpression (rnaSeq)	20242958	ROS	0	20	1	2	33	87.334702258726892	87.334702258726892	87.846680355920597	18	18	4.216666666666667	5	2	4	4	431_120507	0.0032384789074038686	0.0032391375810799507	AD	431_120507	NA	7.5	NA	polyAselection	pairedEnd	101	2	87.8466803559206
5218	3855386	4876	14697	14695	0.0013534312776982641	0.3317683881064163	0.3318135420210956	R4361022	NA	brain	dorsolateral prefrontal cortex	NA	NA	NA	NA	bulk cell	NA	NA	geneExpression (rnaSeq)	11165535	ROS	1	20	1	2	33	85.108829568788508	NA	86.231348391512668	NA	28	10.833333333333336	3	2	1	1	433_120507	0.004078891022513534	0.004079446162496183	control	433_120507	NA	6.5	NA	polyAselection	pairedEnd	101	5	86.23134839151267
3344	3628050	4401	12011	12009	9.21707253207646e-4	0.36641412038964283	0.3664751436422683	R8451530	NA	brain	dorsolateral prefrontal cortex	NA	NA	NA	NA	bulk cell	NA	NA	geneExpression (rnaSeq)	11345331	ROS	1	19	1	2	33	87.099247091033533	77.037645448323062	87.238877481177269	24	2	4.5	4	1	4	4	434_120507	0.002515060759775192	0.0025154796224215034	AD	434_120507	NA	8.6	NA	polyAselection	pairedEnd	101	1	87.23887748117727
974	1165106	1143	3356	3348	8.359754391445928e-4	0.3405840286054827	0.34139784946236557	R4244951	NA	brain	dorsolateral prefrontal cortex	NA	NA	NA	NA	bulk cell	NA	NA	geneExpression (rnaSeq)	56102646	MAP	0	12	1	2	33	89.642710472279262	86.209445585215605	89.993155373032167	15	26	3.8333333333333335	3	4	4	4	435_120507	0.0024486839634786503	0.0024545350601655764	AD	435_120507	NA	6	NA	polyAselection	pairedEnd	101	5	89.99315537303217
1093	993582	1111	3191	3190	0.0011000601862755162	0.34816671889689754	0.3482758620689655	R5907586	NA	brain	dorsolateral prefrontal cortex	NA	NA	NA	NA	bulk cell	NA	NA	geneExpression (rnaSeq)	65001607	MAP	0	15	1	2	33	90+	NA	90+	NA	28	6.65	4	3	2	2	437_120507	0.0031585886536623733	0.0031595788068453394	MCI	437_120507	NA	8	NA	polyAselection	pairedEnd	101	6	90
2300	1758783	2068	5743	5739	0.001307722442165975	0.36009054501131815	0.36034152291339955	R5079327	NA	brain	dorsolateral prefrontal cortex	NA	NA	NA	NA	bulk cell	NA	NA	geneExpression (rnaSeq)	11460357	ROS	1	17	1	2	33	90+	89.483915126625604	90+	27	27	1.5	4	1	2	2	438_120507	0.0036291194852952273	0.0036316489290905193	MCI	438_120507	NA	8.5	NA	polyAselection	pairedEnd	101	6	90
1094	2226408	2241	6233	6230	4.913744470914585e-4	0.359537943205519	0.3597110754414125	R5508047	NA	brain	dorsolateral prefrontal cortex	NA	NA	NA	NA	bulk cell	NA	NA	geneExpression (rnaSeq)	93462021	MAP	0	12	1	2	23	90+	90+	90+	22	23	4.716666666666667	4	4	4	4	440_120507	0.0013660253482283742	0.0013666831453463012	AD	440_120507	NA	7.6	NA	polyAselection	pairedEnd	101	6	90
3205	4987437	5478	12821	12814	6.42614633528203e-4	0.42726776382497467	0.4275011705946621	R1287407	NA	brain	dorsolateral prefrontal cortex	NA	NA	NA	NA	bulk cell	NA	NA	geneExpression (rnaSeq)	20311676	ROS	0	18	1	2	34	89.100616016427111	NA	90+	NA	30	4.583333333333333	5	1	2	2	443_120507	0.001503188009132967	0.0015040091669341164	MCI	443_120507	NA	7.9	NA	polyAselection	pairedEnd	101	2	90
10200	5126809	5633	13288	13282	0.0019895416427645344	0.4239163154726069	0.42410781508808915	R2624931	NA	brain	dorsolateral prefrontal cortex	NA	NA	NA	NA	bulk cell	NA	NA	geneExpression (rnaSeq)	72188804	MAP	0	18	1	2	33	90+	90+	90+	24.82758620689655	24.82758620689655	4.866666666666665	4	1	4	4	444_120507	0.004691122332540129	0.004693241496370518	AD	444_120507	NA	7.5	NA	polyAselection	pairedEnd	101	2	90
3837	3870748	4341	12129	12128	9.912812717335253e-4	0.35790254761315854	0.3579320580474934	R7791442	NA	brain	dorsolateral prefrontal cortex	NA	NA	NA	NA	bulk cell	NA	NA	geneExpression (rnaSeq)	20233939	ROS	0	20	1	2	33	90+	NA	90+	NA	25	3.8333333333333335	4	2	2	3	445_120507	0.002769467694905366	0.0027696960481124002	MCI	445_120507	NA	6.9	NA	polyAselection	pairedEnd	101	3	90
2822	3296827	3855	10972	10966	8.559745476483904e-4	0.3513488880787459	0.3515411271201897	R3948425	NA	brain	dorsolateral prefrontal cortex	NA	NA	NA	NA	bulk cell	NA	NA	geneExpression (rnaSeq)	15495024	ROS	1	20	1	2	33	87.126625598904866	83.041752224503767	87.331964407939765	13	13	6.216666666666667	3	4	6	4	448_120507	0.0024349200751004538	0.002436252331205743	other dementia	448_120507	NA	8.4	NA	polyAselection	pairedEnd	101	6	87.33196440793976
4444	4972510	5979	14728	14724	8.937136375794117e-4	0.4059614340032591	0.4060717196414018	R5079107	NA	brain	dorsolateral prefrontal cortex	NA	NA	NA	NA	bulk cell	NA	NA	geneExpression (rnaSeq)	10435090	ROS	1	21	1	2	33	80.457221081451067	NA	80.873374401095134	NA	8	8	3	3	5	4	449_120507	0.0022008763337881343	0.0022014742355359715	ADplus	449_120507	NA	7.4	NA	polyAselection	pairedEnd	101	2	80.87337440109513
2342	3125683	3828	9431	9430	7.492762381853822e-4	0.4058954511716679	0.40593849416755035	R2979477	NA	brain	dorsolateral prefrontal cortex	NA	NA	NA	NA	bulk cell	NA	NA	geneExpression (rnaSeq)	21413181	ROS	0	26	1	2	34	75.687885010266939	75.687885010266939	76.358658453114302	28	28	2.583333333333333	1	2	4	4	44_120416	0.0018457875982466445	0.00184598333394105	AD	44_120416	NA	8.7	NA	polyAselection	pairedEnd	101	1	76.3586584531143
8476	5975035	7320	18621	18611	0.0014185690962479718	0.39310455936845495	0.39331578098973724	R7143693	NA	brain	dorsolateral prefrontal cortex	NA	NA	NA	NA	bulk cell	NA	NA	geneExpression (rnaSeq)	94722642	MAP	0	18	1	2	33	83.871321013004788	NA	84.648870636550313	NA	26	13.033333333333333	3	4	2	2	450_120507	0.00360669254785123	0.0036086304837750663	MCI	450_120507	NA	7.5	NA	polyAselection	pairedEnd	101	2	84.64887063655031
2524	3873112	4319	10866	10862	6.516723502960926e-4	0.39747837290631327	0.39762474682378934	R9053141	NA	brain	dorsolateral prefrontal cortex	NA	NA	NA	NA	bulk cell	NA	NA	geneExpression (rnaSeq)	21411459	ROS	0	18	1	2	34	82.866529774127315	NA	83.110198494182072	NA	29	NA	3	1	1	1	451_120507	0.001638912958767344	0.0016395164988000331	control	451_120507	NA	8.1	NA	polyAselection	pairedEnd	101	1	83.11019849418207
1349	2441820	3069	7999	7994	5.524567740455889e-4	0.38367295911988997	0.3839129347010258	R4619330	NA	brain	dorsolateral prefrontal cortex	NA	NA	NA	NA	bulk cell	NA	NA	geneExpression (rnaSeq)	5779736	MAP	0	9	1	2	23	88.588637919233406	88.588637919233406	89.18001368925394	3	3	4.083333333333333	4	2	4	4	452_120507	0.0014390157874618564	0.0014399158473739544	AD	452_120507	NA	7.9	NA	polyAselection	pairedEnd	101	2	89.18001368925394
4000	2591305	2666	6814	6813	0.0015436237725779097	0.39125330202524217	0.39131072948774404	R9596785	NA	brain	dorsolateral prefrontal cortex	NA	NA	NA	NA	bulk cell	NA	NA	geneExpression (rnaSeq)	10901987	ROS	1	20	1	2	34	85.215605749486656	NA	85.850787132101303	NA	27	10.633333333333333	4	2	2	2	453_120507	0.003944751973958476	0.00394533097762411	MCI	453_120507	NA	6.3	NA	polyAselection	pairedEnd	101	4	85.8507871321013
4751	5150037	6352	15649	15647	9.225176440479942e-4	0.4059045306409355	0.40595641336997507	R6058053	NA	brain	dorsolateral prefrontal cortex	NA	NA	NA	NA	bulk cell	NA	NA	geneExpression (rnaSeq)	10291856	ROS	1	12	1	2	33	76.599589322381931	NA	78.674880219028068	NA	30	7	1	4	1	1	456_120507	0.0022724549081264114	0.002272745373379575	control	456_120507	NA	7.4	NA	polyAselection	pairedEnd	101	2	78.67488021902807
4360	4220364	5507	15186	15183	0.0010330862456413713	0.3626366390096141	0.36270829216887307	R4762074	NA	brain	dorsolateral prefrontal cortex	NA	NA	NA	NA	bulk cell	NA	NA	geneExpression (rnaSeq)	62483327	MAP	1	12	1	2	34	79.21697467488022	NA	79.307323750855574	NA	0	4.966666666666667	2	2	4	4	458_120507	0.0028482564858494535	0.002848819271165764	AD	458_120507	NA	8	NA	polyAselection	pairedEnd	101	1	79.30732375085557
4505	2853901	3432	9720	9713	0.0015785410916496403	0.3530864197530864	0.35334088335220837	R2866440	NA	brain	dorsolateral prefrontal cortex	NA	NA	NA	NA	bulk cell	NA	NA	geneExpression (rnaSeq)	50404749	MAP	0	12	1	2	34	90+	NA	90+	NA	10	3.75	5	1	4	4	459_120514	0.004467473666431514	0.004470693301525205	AD	459_120514	NA	7.1	NA	polyAselection	pairedEnd	101	3	90
7734	5334477	6998	15701	15695	0.0014498141054877544	0.4457040952805554	0.44587448231920995	R4728676	NA	brain	dorsolateral prefrontal cortex	NA	NA	NA	NA	bulk cell	NA	NA	geneExpression (rnaSeq)	11342432	ROS	1	21	1	2	33	89.629021218343595	NA	90+	NA	29	2.583333333333333	2	4	1	1	45_120416	0.003251619374911447	0.00325286242787414	control	45_120416	NA	7.5	NA	polyAselection	pairedEnd	101	2	90
3659	4187764	4766	14389	14381	8.737359602881156e-4	0.3312252415039266	0.33140949864404423	R2494273	NA	brain	dorsolateral prefrontal cortex	NA	NA	NA	NA	bulk cell	NA	NA	geneExpression (rnaSeq)	85065193	MAP	0	12	1	2	33	90+	NA	90+	NA	30	3.6666666666666665	4	4	1	1	460_120514	0.002636424012778722	0.002637890627902999	control	460_120514	NA	6.5	NA	polyAselection	pairedEnd	101	5	90
2409	3270654	3463	10012	10008	7.365499377188782e-4	0.3458849380743108	0.3460231814548361	R6743664	NA	brain	dorsolateral prefrontal cortex	NA	NA	NA	NA	bulk cell	NA	NA	geneExpression (rnaSeq)	15138884	ROS	1	20	1	2	23	84.900752908966467	NA	85.834360027378509	NA	30	7.666666666666668	1	4	1	1	461_120514	0.002128614431617249	0.0021294651967777673	control	461_120514	NA	6.9	NA	polyAselection	pairedEnd	101	3	85.83436002737851
1773	3027036	3727	10924	10921	5.857214780399044e-4	0.3411753936287074	0.3412691145499496	R7796947	NA	brain	dorsolateral prefrontal cortex	NA	NA	NA	NA	bulk cell	NA	NA	geneExpression (rnaSeq)	52509923	MAP	0	16	1	2	33	83.594798083504443	NA	84.158795345653658	NA	26	4.4	3	3	1	1	462_120514	0.001716303799751488	0.0017167752686095832	control	462_120514	NA	6.9	NA	polyAselection	pairedEnd	101	3	84.15879534565366
1508	2430593	2605	6793	6792	6.20424727628196e-4	0.3834829972030031	0.3835394581861013	R7978618	NA	brain	dorsolateral prefrontal cortex	NA	NA	NA	NA	bulk cell	NA	NA	geneExpression (rnaSeq)	21140119	ROS	0	20	1	2	33	84.854209445585212	NA	85.483915126625604	NA	29	3.4166666666666665	4	1	1	1	463_120514	0.0016176294625914424	0.0016178676294734493	control	463_120514	NA	6.4	NA	polyAselection	pairedEnd	101	4	85.4839151266256
1888	2573468	2780	7260	7257	7.336403638980551e-4	0.38292011019283745	0.383078407055257	R4289838	NA	brain	dorsolateral prefrontal cortex	NA	NA	NA	NA	bulk cell	NA	NA	geneExpression (rnaSeq)	10300914	ROS	1	18	1	2	33	77.303216974674882	NA	77.733059548254616	NA	30	5.916666666666668	4	2	1	1	464_120514	0.0019151180290676926	0.0019159097273021152	control	464_120514	NA	5.8	NA	polyAselection	pairedEnd	101	4	77.73305954825462
3965	3995916	4224	10149	10144	9.922631006257388e-4	0.41619864026012415	0.416403785488959	R6622577	NA	brain	dorsolateral prefrontal cortex	NA	NA	NA	NA	bulk cell	NA	NA	geneExpression (rnaSeq)	72650337	MAP	0	14	1	2	33	90+	NA	90+	NA	21.111111111111114	6	4	4	2	2	466_120514	0.0023829348704421153	0.0023841094243017575	MCI	466_120514	NA	7.3	NA	polyAselection	pairedEnd	101	2	90
3658	3144160	3522	8455	8449	0.0011634267976184417	0.41655824955647547	0.4168540655698899	R5973191	NA	brain	dorsolateral prefrontal cortex	NA	NA	NA	NA	bulk cell	NA	NA	geneExpression (rnaSeq)	17929065	MAP	0	12	1	2	33	90+	NA	90+	NA	27	8.583333333333334	2	3	1	1	468_120514	0.0027909690553884767	0.002792951043118661	control	468_120514	NA	7.6	NA	polyAselection	pairedEnd	101	2	90
1410	1578417	1340	3471	3471	8.933000594899827e-4	0.3860558916738692	0.3860558916738692	R4903779	NA	brain	dorsolateral prefrontal cortex	NA	NA	NA	NA	bulk cell	NA	NA	geneExpression (rnaSeq)	65292866	MAP	1	20	1	2	33	90+	90+	90+	18	18	4.416666666666667	3	1	4	4	469_120514	0.002313913810813231	0.002313913810813231	AD	469_120514	NA	5.5	NA	polyAselection	pairedEnd	101	4	90
1639	2038958	2354	6567	6562	8.038419624141351e-4	0.35845896147403683	0.35873209387381894	R9088015	NA	brain	dorsolateral prefrontal cortex	NA	NA	NA	NA	bulk cell	NA	NA	geneExpression (rnaSeq)	10557081	ROS	1	20	1	2	33	85.177275838466798	NA	85.322381930184804	NA	30	5	3	2	2	2	46_120416	0.0022407863030422916	0.002242493698884293	MCI	46_120416	NA	8.2	NA	polyAselection	pairedEnd	101	6	85.3223819301848
1052	2311665	2691	7131	7130	4.550832408675132e-4	0.37736642827092975	0.3774193548387097	R4260171	NA	brain	dorsolateral prefrontal cortex	NA	NA	NA	NA	bulk cell	NA	NA	geneExpression (rnaSeq)	65652206	MAP	1	16	1	2	33	78.212183436002732	NA	78.234086242299796	NA	28	4.516666666666667	1	4	1	1	470_120514	0.0012057761082814452	0.0012059452213401102	control	470_120514	NA	8.6	NA	polyAselection	pairedEnd	101	1	78.2340862422998
463	4120040	4238	10795	10795	1.1237754973252687e-4	0.39258916164891156	0.39258916164891156	R8553415	NA	brain	dorsolateral prefrontal cortex	NA	NA	NA	NA	bulk cell	NA	NA	geneExpression (rnaSeq)	10290427	ROS	1	20	1	2	24	90+	85.295003422313485	90+	27	18	3.083333333333333	1	4	4	4	471_120514	2.8624720371935524e-4	2.8624720371935524e-4	AD	471_120514	NA	8	NA	polyAselection	pairedEnd	101	1	90
830	2125850	1902	5192	5190	3.9043206246913e-4	0.36633281972265025	0.36647398843930634	R1476204	NA	brain	dorsolateral prefrontal cortex	NA	NA	NA	NA	bulk cell	NA	NA	geneExpression (rnaSeq)	54122640	MAP	0	16	1	2	33	90+	90+	90+	24.444444444444446	24.444444444444446	5.4833333333333325	5	2	4	4	472_120514	0.001065374555317973	0.00106578510427956	AD	472_120514	NA	6.6	NA	polyAselection	pairedEnd	101	3	90
2967	3716573	4436	11154	11151	7.983160831228123e-4	0.3977048592433208	0.39781185543897407	R3739042	NA	brain	dorsolateral prefrontal cortex	NA	NA	NA	NA	bulk cell	NA	NA	geneExpression (rnaSeq)	20726273	ROS	0	25	1	2	34	87.983572895277206	NA	87.991786447638603	NA	24	4.833333333333333	5	1	2	2	473_120514	0.0020067679537652122	0.0020073078429106964	MCI	473_120514	NA	8.6	NA	polyAselection	pairedEnd	101	1	87.9917864476386
2422	1653549	1649	4552	4549	0.0014647282904830762	0.3622583479789104	0.36249725214332823	R6114572	NA	brain	dorsolateral prefrontal cortex	NA	NA	NA	NA	bulk cell	NA	NA	geneExpression (rnaSeq)	11200645	ROS	1	16	1	2	33	83.071868583162214	NA	83.728952772073924	NA	29	4.25	4	2	1	1	474_120514	0.004040660396244702	0.00404332515359549	control	474_120514	NA	7.5	NA	polyAselection	pairedEnd	101	6	83.72895277207392
2048	1742967	1405	3427	3424	0.0011750079031903646	0.40997957397140355	0.410338785046729	R6268135	NA	brain	dorsolateral prefrontal cortex	NA	NA	NA	NA	bulk cell	NA	NA	geneExpression (rnaSeq)	36830117	MAP	1	9	1	2	33	89.850787132101303	NA	90+	NA	24	6.75	3	2	2	2	475_120514	0.0028635068046432796	0.0028660157183155724	MCI	475_120514	NA	5.8	NA	polyAselection	pairedEnd	101	5	90
2248	2556316	2775	8152	8150	8.793904978883674e-4	0.3404072620215898	0.34049079754601225	R8457289	NA	brain	dorsolateral prefrontal cortex	NA	NA	NA	NA	bulk cell	NA	NA	geneExpression (rnaSeq)	50109477	MAP	1	16	1	2	34	88.928131416837786	NA	89.371663244353186	NA	21	4.416666666666667	4	1	2	2	476_120514	0.00258271443523971	0.002583348230193143	MCI	476_120514	NA	6.7	NA	polyAselection	pairedEnd	101	3	89.37166324435319
2658	3270964	3866	9816	9816	8.126044799025608e-4	0.3938467807660962	0.3938467807660962	R9072353	NA	brain	dorsolateral prefrontal cortex	NA	NA	NA	NA	bulk cell	NA	NA	geneExpression (rnaSeq)	20569910	ROS	0	16	1	2	33	82.713210130047912	NA	83.745379876796719	NA	30	6.75	2	4	2	2	477_120514	0.002063250277993672	0.002063250277993672	MCI	477_120514	NA	8.3	NA	polyAselection	pairedEnd	101	1	83.74537987679672
3554	3670456	3850	9597	9596	9.682720621089042e-4	0.4011670313639679	0.4012088370154231	R4053976	NA	brain	dorsolateral prefrontal cortex	NA	NA	NA	NA	bulk cell	NA	NA	geneExpression (rnaSeq)	20906493	ROS	0	7	1	2	33	90+	NA	90+	NA	16.666666666666668	17.583333333333332	3	2	3	2	478_120514	0.00241338667740183	0.002413638176638741	MCIplus	478_120514	NA	6.5	NA	polyAselection	pairedEnd	101	4	90
2388	1348031	1570	4296	4294	0.0017714726145021888	0.3654562383612663	0.3656264555193293	R7738727	NA	brain	dorsolateral prefrontal cortex	NA	NA	NA	NA	bulk cell	NA	NA	geneExpression (rnaSeq)	8132197	MAP	0	16	1	2	23	90+	NA	90+	NA	27	4.083333333333333	3	2	2	2	479_120514	0.004845034016988789	0.004847290670000894	MCI	479_120514	NA	6.3	NA	polyAselection	pairedEnd	101	4	90
3811	2969089	3431	9130	9122	0.0012835586942661536	0.37579408543263965	0.3761236570927428	R6068406	NA	brain	dorsolateral prefrontal cortex	NA	NA	NA	NA	bulk cell	NA	NA	geneExpression (rnaSeq)	20966477	ROS	0	15	1	2	33	90+	90+	90+	24	24	4.5	4	2	4	4	47_120416	0.003412597612677311	0.003415590463028267	AD	47_120416	NA	8.2	NA	polyAselection	pairedEnd	101	1	90
3492	2774609	3490	9697	9694	0.001258555710011753	0.35990512529648344	0.360016505054673	R4689636	NA	brain	dorsolateral prefrontal cortex	NA	NA	NA	NA	bulk cell	NA	NA	geneExpression (rnaSeq)	10288185	ROS	1	15	1	1	33	75.953456536618759	NA	76.884325804243673	NA	24	3.25	2	4	2	2	480_120514	0.0034958278088406684	0.0034969096618865238	MCI	480_120514	NA	8.6	NA	polyAselection	pairedEnd	101	1	76.88432580424367
2350	2425267	2102	5566	5562	9.689654788524315e-4	0.3776500179662235	0.37792161093131965	R3328752	NA	brain	dorsolateral prefrontal cortex	NA	NA	NA	NA	bulk cell	NA	NA	geneExpression (rnaSeq)	64358179	MAP	0	12	1	2	34	88.506502395619435	NA	90+	NA	26	26	2	4	1	1	481_120514	0.002563932442139498	0.002565776334582604	control	481_120514	NA	6.5	NA	polyAselection	pairedEnd	101	3	90
3517	4543480	5308	12663	12656	7.740762587267909e-4	0.4191739714127774	0.4194058154235145	R8971831	NA	brain	dorsolateral prefrontal cortex	NA	NA	NA	NA	bulk cell	NA	NA	geneExpression (rnaSeq)	43485807	MAP	1	16	1	2	33	84.167008898015055	NA	84.700889801505824	NA	25	4.083333333333333	3	1	4	4	482_120514	0.0018456497985015574	0.0018466706225051532	AD	482_120514	NA	7.6	NA	polyAselection	pairedEnd	101	2	84.70088980150582
2701	2569781	3455	9084	9083	0.0010510623278793018	0.38033905768383974	0.380380931410327	R7039412	NA	brain	dorsolateral prefrontal cortex	NA	NA	NA	NA	bulk cell	NA	NA	geneExpression (rnaSeq)	11615242	ROS	1	10	1	2	33	70.510609171800141	NA	71.66050650239562	NA	28.92857142857143	5.433333333333334	0	4	1	1	483_120515	0.002763183538097742	0.0027634877529538575	control	483_120515	NA	8.3	NA	polyAselection	pairedEnd	101	1	71.66050650239562
832	2335567	2639	6305	6304	3.5623041428483964e-4	0.41855670103092785	0.4186230964467005	R2645096	NA	brain	dorsolateral prefrontal cortex	NA	NA	NA	NA	bulk cell	NA	NA	geneExpression (rnaSeq)	21101658	ROS	0	25	1	2	33	81.954825462012323	NA	83.290896646132779	NA	30	5.583333333333332	2	2	1	1	484_120515	8.509573822097875e-4	8.510923691041735e-4	control	484_120515	NA	7.9	NA	polyAselection	pairedEnd	101	2	83.29089664613278
3212	2055095	2046	6142	6142	0.0015629447787085268	0.3331162487788994	0.3331162487788994	R3008520	NA	brain	dorsolateral prefrontal cortex	NA	NA	NA	NA	bulk cell	NA	NA	geneExpression (rnaSeq)	50102376	MAP	1	16	1	2	33	90+	90+	90+	22	22	9.5	4	2	4	4	485_120515	0.00469188994664114	0.00469188994664114	AD	485_120515	NA	6.9	NA	polyAselection	pairedEnd	101	5	90
2233	1462304	1267	3071	3069	0.001527042256603278	0.41256919570172584	0.4128380579993483	R7141740	NA	brain	dorsolateral prefrontal cortex	NA	NA	NA	NA	bulk cell	NA	NA	geneExpression (rnaSeq)	53389845	MAP	0	20	1	2	34	90+	89.916495550992465	90+	25.86206896551724	13	4.333333333333333	4	1	4	4	486_120515	0.0036988892545504817	0.0037012997395648515	AD	486_120515	NA	5.4	NA	polyAselection	pairedEnd	101	4	90
835	3050045	2785	7939	7936	2.737664526261088e-4	0.3507998488474619	0.3509324596774194	R9904978	NA	brain	dorsolateral prefrontal cortex	NA	NA	NA	NA	bulk cell	NA	NA	geneExpression (rnaSeq)	51668135	MAP	1	22	1	2	33	72.093086926762496	NA	72.720054757015745	NA	30	12.433333333333335	1	3	1	1	487_120515	7.8011151455684e-4	7.804064155830081e-4	control	487_120515	NA	6.9	NA	polyAselection	pairedEnd	101	3	72.72005475701575
2781	2901914	3146	7981	7980	9.583330174498624e-4	0.3941861922064904	0.39423558897243105	R2310801	NA	brain	dorsolateral prefrontal cortex	NA	NA	NA	NA	bulk cell	NA	NA	geneExpression (rnaSeq)	20917568	ROS	0	18	2	2	33	81.503080082135526	79.488021902806295	82.266940451745384	25	22	4.716666666666667	4	2	5	5	488_120515	0.0024308637886999054	0.002431168408222299	ADplus	488_120515	NA	8.3	NA	polyAselection	pairedEnd	101	1	82.26694045174538
1775	2602226	3082	7600	7594	6.821083180323308e-4	0.4055263157894737	0.40584672109560177	R6759986	NA	brain	dorsolateral prefrontal cortex	NA	NA	NA	NA	bulk cell	NA	NA	geneExpression (rnaSeq)	98953007	MAP	0	12	1	2	34	79.195071868583156	79.195071868583156	80.032854209445588	21	21	6	4	2	4	4	489_120515	0.0016807042722704478	0.0016820321924223601	AD	489_120515	NA	8.2	NA	polyAselection	pairedEnd	101	1	80.03285420944559
1402	2562004	2817	7878	7873	5.472278731805259e-4	0.35757806549885757	0.3578051568652356	R5256488	NA	brain	dorsolateral prefrontal cortex	NA	NA	NA	NA	bulk cell	NA	NA	geneExpression (rnaSeq)	50105987	MAP	0	14	1	2	23	90+	NA	90+	NA	21	9.083333333333332	4	2	2	2	491_120515	0.0015294018621051758	0.0015303731575847296	MCI	491_120515	NA	6.7	NA	polyAselection	pairedEnd	101	3	90
2359	2534983	2708	7936	7933	9.305782326745386e-4	0.34122983870967744	0.34135888062523634	R9771008	NA	brain	dorsolateral prefrontal cortex	NA	NA	NA	NA	bulk cell	NA	NA	geneExpression (rnaSeq)	18414513	MAP	1	16	1	2	33	90+	NA	90+	NA	4	3.083333333333333	5	2	4	4	493_120515	0.002726099379544725	0.0027271303007773773	AD	493_120515	NA	6.9	NA	polyAselection	pairedEnd	101	3	90
2391	2907575	3073	7583	7574	8.223347635056706e-4	0.40524858235526834	0.40573012939001846	R6226355	NA	brain	dorsolateral prefrontal cortex	NA	NA	NA	NA	bulk cell	NA	NA	geneExpression (rnaSeq)	20561642	ROS	0	14	1	2	34	90+	82.017796030116358	90+	22	2	6.583333333333332	5	1	4	4	494_120515	0.002026802310052701	0.0020292107099458183	AD	494_120515	NA	8.5	NA	polyAselection	pairedEnd	101	1	90
3362	4520118	5197	13046	13043	7.437858923152006e-4	0.39835965046757627	0.39845127654680673	R8466373	NA	brain	dorsolateral prefrontal cortex	NA	NA	NA	NA	bulk cell	NA	NA	geneExpression (rnaSeq)	22776575	MAP	0	16	1	2	34	88.446269678302528	NA	89.103353867214238	NA	30	5.083333333333333	3	3	1	1	495_120515	0.0018666922057854842	0.0018671215607358297	control	495_120515	NA	8.6	NA	polyAselection	pairedEnd	101	1	89.10335386721424
3453	4368433	5197	13673	13667	7.904436213168429e-4	0.38009215241717254	0.38025901807272994	R1977848	NA	brain	dorsolateral prefrontal cortex	NA	NA	NA	NA	bulk cell	NA	NA	geneExpression (rnaSeq)	95919181	MAP	1	16	1	2	33	85.352498288843265	NA	85.826146475017111	NA	28	3.25	3	2	2	2	496_120515	0.0020786978973517975	0.002079610474170712	MCI	496_120515	NA	8.6	NA	polyAselection	pairedEnd	101	1	85.82614647501711
1822	2503016	2913	8290	8284	7.279218350981376e-4	0.3513872135102533	0.35164171897633995	R3391715	NA	brain	dorsolateral prefrontal cortex	NA	NA	NA	NA	bulk cell	NA	NA	geneExpression (rnaSeq)	20780035	ROS	0	22	1	2	34	87.101984941820675	77.097878165639969	88.183436002737849	26	4	5.083333333333333	5	1	4	4	497_120515	0.0020700667634579377	0.002071566087526111	AD	497_120515	NA	8	NA	polyAselection	pairedEnd	101	6	88.18343600273785
3693	3302297	3131	8005	8000	0.0011183124958173054	0.3911305434103685	0.391375	R5850046	NA	brain	dorsolateral prefrontal cortex	NA	NA	NA	NA	bulk cell	NA	NA	geneExpression (rnaSeq)	50400835	MAP	1	14	1	2	23	86.395619438740582	NA	86.702258726899387	NA	29	3.883333333333333	1	4	1	1	498_120515	0.00285739379320934	0.0028591796643300956	control	498_120515	NA	8.1	NA	polyAselection	pairedEnd	101	1	86.70225872689939
7780	11619331	11949	22112	22108	6.695738334676928e-4	0.5403853111432706	0.5404830830468609	R5211056	NA	brain	dorsolateral prefrontal cortex	NA	NA	NA	NA	bulk cell	NA	NA	geneExpression (rnaSeq)	20380417	ROS	0	18	1	2	34	90+	90+	90+	24	5	3.8	5	1	4	4	500_120515	0.001238843276450226	0.0012390674203395784	AD	500_120515	NA	7.3	NA	polyAselection	pairedEnd	101	2	90
2174	2670657	2443	6850	6848	8.140319030111317e-4	0.35664233576642335	0.3567464953271028	R3811781	NA	brain	dorsolateral prefrontal cortex	NA	NA	NA	NA	bulk cell	NA	NA	geneExpression (rnaSeq)	66406040	MAP	1	16	1	2	22	84.67898699520876	NA	85.91101984941821	NA	28	6	3	4	1	1	501_120515	0.0022818217240361156	0.002282488143932154	control	501_120515	NA	5	NA	polyAselection	pairedEnd	101	5	85.91101984941821
938	2483109	2508	5962	5956	3.7775224526994186e-4	0.42066420664206644	0.4210879785090665	R3143439	NA	brain	dorsolateral prefrontal cortex	NA	NA	NA	NA	bulk cell	NA	NA	geneExpression (rnaSeq)	38967303	MAP	0	11	1	2	33	84.67898699520876	NA	84.832306639288163	NA	28	6.5	3	4	1	1	502_120515	8.970862730573261e-4	8.979899865627565e-4	control	502_120515	NA	8.6	NA	polyAselection	pairedEnd	101	1	84.83230663928816
3846	3059052	3410	9496	9486	0.001257252246774491	0.3590985678180286	0.35947712418300654	R5541746	NA	brain	dorsolateral prefrontal cortex	NA	NA	NA	NA	bulk cell	NA	NA	geneExpression (rnaSeq)	53772202	MAP	0	16	1	2	33	85.973990417522245	NA	86.203969883641335	NA	29	6.583333333333332	1	4	1	1	505_120515	0.0034974471592090386	0.0035011341159444475	control	505_120515	NA	7.1	NA	polyAselection	pairedEnd	101	6	86.20396988364134
3182	2903855	2867	8225	8220	0.0010957847413180066	0.3485714285714286	0.34878345498783453	R8155560	NA	brain	dorsolateral prefrontal cortex	NA	NA	NA	NA	bulk cell	NA	NA	geneExpression (rnaSeq)	61029627	MAP	0	16	1	2	33	87.553730321697472	NA	88.506502395619435	NA	30	9.033333333333331	3	3	1	1	506_120515	0.003141733719439838	0.0031436447496828055	control	506_120515	NA	7.3	NA	polyAselection	pairedEnd	101	3	88.50650239561944
9559	14812288	17182	33507	33504	6.453425696286759e-4	0.5127883725788641	0.5128342884431709	R8882846	NA	brain	dorsolateral prefrontal cortex	NA	NA	NA	NA	bulk cell	NA	NA	geneExpression (rnaSeq)	50301675	MAP	0	8	1	2	23	90+	90+	90+	27	15	5.4833333333333325	4	2	4	4	507_120515	0.0012583842074752158	0.0012584968851442231	AD	507_120515	NA	7.7	NA	polyAselection	pairedEnd	101	2	90
1492	1757015	1892	5594	5592	8.49167480072737e-4	0.33821952091526636	0.3383404864091559	R1218460	NA	brain	dorsolateral prefrontal cortex	NA	NA	NA	NA	bulk cell	NA	NA	geneExpression (rnaSeq)	20105242	ROS	0	18	1	2	33	86.483230663928822	NA	87.285420944558524	NA	29	7.5	3	4	1	1	508_120515	0.0025098015584390835	0.0025106991984814434	control	508_120515	NA	8.4	NA	polyAselection	pairedEnd	101	6	87.28542094455852
4368	4036884	4380	11953	11949	0.0010820226689694328	0.3664352045511587	0.3665578709515441	R2264515	NA	brain	dorsolateral prefrontal cortex	NA	NA	NA	NA	bulk cell	NA	NA	geneExpression (rnaSeq)	7253015	MAP	0	12	1	2	34	87.649555099247095	86.655715263518132	88.528405201916499	24	23	4.166666666666667	5	2	4	4	509_120515	0.002951846774318665	0.0029528349228748014	AD	509_120515	NA	8.1	NA	polyAselection	pairedEnd	101	1	88.5284052019165
1290	2116828	2618	7393	7393	6.094023699610927e-4	0.3541187609901258	0.3541187609901258	R9976232	NA	brain	dorsolateral prefrontal cortex	NA	NA	NA	NA	bulk cell	NA	NA	geneExpression (rnaSeq)	21183160	ROS	0	16	1	2	33	89.338809034907598	86.03696098562628	89.478439425051334	24	10	4.333333333333333	4	4	4	4	510_120515	0.0017208982891987617	0.0017208982891987617	AD	510_120515	NA	8.5	NA	polyAselection	pairedEnd	101	1	89.47843942505133
1539	2630818	3034	8027	8026	5.84989155464194e-4	0.377974336613928	0.3780214303513581	R5955028	NA	brain	dorsolateral prefrontal cortex	NA	NA	NA	NA	bulk cell	NA	NA	geneExpression (rnaSeq)	69982533	MAP	0	18	1	2	33	90+	87.039014373716626	90+	24	19	4.416666666666667	5	1	4	4	511_120515	0.001547502624177858	0.0015476954353695073	AD	511_120515	NA	8	NA	polyAselection	pairedEnd	101	1	90
1448	3380980	3945	9857	9852	4.2827819153026635e-4	0.40022319164045855	0.40042630937880636	R1173111	NA	brain	dorsolateral prefrontal cortex	NA	NA	NA	NA	bulk cell	NA	NA	geneExpression (rnaSeq)	92996364	MAP	0	15	1	2	33	86.874743326488712	NA	88.539356605065024	NA	22	6.5	4	1	2	2	513_120515	0.0010695555748938361	0.0010700983862899456	MCI	513_120515	NA	7.5	NA	polyAselection	pairedEnd	101	2	88.53935660506502
2245	1417821	1383	3911	3908	0.001583415678001666	0.35361800051137815	0.3538894575230297	R5447358	NA	brain	dorsolateral prefrontal cortex	NA	NA	NA	NA	bulk cell	NA	NA	geneExpression (rnaSeq)	14498577	MAP	0	16	1	2	22	90+	90+	90+	20	0	8.916666666666666	3	4	4	4	515_120515	0.004474322826920109	0.004477757568087141	AD	515_120515	NA	7	NA	polyAselection	pairedEnd	101	3	90
2252	2736834	3555	9740	9739	8.228485907439034e-4	0.36498973305954824	0.3650272101858507	R1042011	NA	brain	dorsolateral prefrontal cortex	NA	NA	NA	NA	bulk cell	NA	NA	geneExpression (rnaSeq)	20532115	ROS	0	17	1	2	23	89.505817932922653	88.511978097193705	89.727583846680361	24	23.79310344827586	5.266666666666667	2	4	4	2	516_120515	0.0022542116526736637	0.0022544431150058	AD	516_120515	NA	8.2	NA	polyAselection	pairedEnd	101	1	89.72758384668036
3455	4337000	5159	12885	12880	7.966336177080932e-4	0.40038804811796663	0.40054347826086956	R7286984	NA	brain	dorsolateral prefrontal cortex	NA	NA	NA	NA	bulk cell	NA	NA	geneExpression (rnaSeq)	11455530	ROS	1	22	1	2	33	75.151266255989043	NA	76.271047227926076	NA	7	14.5	2	4	6	6	517_120515	0.0019888817592712232	0.0019896538406995114	other dementia	517_120515	NA	7.6	NA	polyAselection	pairedEnd	101	2	76.27104722792608
2192	2792599	3177	9040	9038	7.849318860316143e-4	0.35143805309734516	0.35151582208453197	R1158585	NA	brain	dorsolateral prefrontal cortex	NA	NA	NA	NA	bulk cell	NA	NA	geneExpression (rnaSeq)	10433070	ROS	1	13	1	2	23	90+	90+	90+	18	8	3.5	4	2	5	4	51_120416	0.0022329916229001353	0.002233485756917152	ADplus	51_120416	NA	8.2	NA	polyAselection	pairedEnd	101	6	90
2607	2847529	3046	7966	7965	9.155306232175335e-4	0.3823750941501381	0.38242310106716887	R7881801	NA	brain	dorsolateral prefrontal cortex	NA	NA	NA	NA	bulk cell	NA	NA	geneExpression (rnaSeq)	1243685	MAP	0	12	1	2	33	89.722108145106091	89.722108145106091	90+	17.727272727272727	17.727272727272727	3.7833333333333328	4	1	4	4	520_120515	0.0023940254149467017	0.0023943259831092816	AD	520_120515	NA	8.1	NA	polyAselection	pairedEnd	101	1	90
3073	2283287	2370	6098	6095	0.0013458667263467098	0.38865201705477204	0.3888433141919606	R7911202	NA	brain	dorsolateral prefrontal cortex	NA	NA	NA	NA	bulk cell	NA	NA	geneExpression (rnaSeq)	10510090	ROS	1	25	1	2	33	90+	NA	90+	NA	23	5.016666666666667	3	4	2	2	521_120515	0.0034612057793599986	0.0034629094081275263	MCI	521_120515	NA	6.1	NA	polyAselection	pairedEnd	101	4	90
3145	1993723	2291	6681	6676	0.0015774508294281603	0.3429127376141296	0.3431695626123427	R9781891	NA	brain	dorsolateral prefrontal cortex	NA	NA	NA	NA	bulk cell	NA	NA	geneExpression (rnaSeq)	83034844	MAP	0	15	1	2	34	78.143737166324442	NA	78.444900752908964	NA	30	7.45	3	2	1	1	522_120515	0.004596709619058227	0.004600152331475137	control	522_120515	NA	8.6	NA	polyAselection	pairedEnd	101	1	78.44490075290896
1919	1574429	1617	4106	4106	0.0012188545815657614	0.39381393083292743	0.39381393083292743	R2079629	NA	brain	dorsolateral prefrontal cortex	NA	NA	NA	NA	bulk cell	NA	NA	geneExpression (rnaSeq)	21000630	ROS	0	17	1	2	33	88.999315537303218	86.948665297741272	89.393566050650236	25.90909090909091	15.555555555555555	4.716666666666667	4	2	4	4	523_120515	0.003095001182380344	0.003095001182380344	AD	523_120515	NA	6.2	NA	polyAselection	pairedEnd	101	4	89.39356605065024
3905	4394525	5160	11993	11993	8.886057082392295e-4	0.4302509797381806	0.4302509797381806	R8845676	NA	brain	dorsolateral prefrontal cortex	NA	NA	NA	NA	bulk cell	NA	NA	geneExpression (rnaSeq)	71727427	MAP	0	18	1	2	34	89.609856262833674	NA	89.957563312799451	NA	27	3.5333333333333328	5	2	2	2	524_120515	0.0020653194300219147	0.0020653194300219147	MCI	524_120515	NA	7.4	NA	polyAselection	pairedEnd	101	2	89.95756331279945
4377	8356916	11139	29510	29494	5.237578073059488e-4	0.3774652660115215	0.37767003458330506	R1743384	NA	brain	dorsolateral prefrontal cortex	NA	NA	NA	NA	bulk cell	NA	NA	geneExpression (rnaSeq)	57978756	MAP	0	12	1	2	33	80.668035592060235	NA	81.215605749486656	NA	27	5.75	2	4	1	1	525_120515	0.001386813247929047	0.0013875655708410583	control	525_120515	NA	8.2	NA	polyAselection	pairedEnd	101	0	81.21560574948666
4214	4034467	4033	10234	10228	0.0010444998062941152	0.39407856165722105	0.3943097379741885	R6122967	NA	brain	dorsolateral prefrontal cortex	NA	NA	NA	NA	bulk cell	NA	NA	geneExpression (rnaSeq)	39316600	MAP	0	13	1	2	33	88.821355236139624	87.953456536618759	89.957563312799451	18	20	3.6666666666666665	5	2	4	4	526_120515	0.0026489323131108876	0.002650486242899572	AD	526_120515	NA	8.3	NA	polyAselection	pairedEnd	101	1	89.95756331279945
2937	2574228	3107	8728	8727	0.0011409245801071233	0.355980751604033	0.35602154233986477	R3857927	NA	brain	dorsolateral prefrontal cortex	NA	NA	NA	NA	bulk cell	NA	NA	geneExpression (rnaSeq)	21403733	ROS	0	16	1	2	33	90+	NA	90+	NA	27.6	4.8	3	3	2	2	528_120515	0.0032046504057273465	0.003205017616728347	MCI	528_120515	NA	8.5	NA	polyAselection	pairedEnd	101	1	90
3043	3067211	3595	11068	11064	9.921065097901645e-4	0.3248102638236357	0.32492769342010125	R9809441	NA	brain	dorsolateral prefrontal cortex	NA	NA	NA	NA	bulk cell	NA	NA	geneExpression (rnaSeq)	20706215	ROS	0	16	1	2	33	90+	90+	90+	27	9	4.45	5	2	4	4	52_120416	0.0030533147216462806	0.003054418595370665	AD	52_120416	NA	6.4	NA	polyAselection	pairedEnd	101	5	90
1988	3079588	3424	8071	8066	6.455408970290831e-4	0.4242349151282369	0.42449789238780067	R7833589	NA	brain	dorsolateral prefrontal cortex	NA	NA	NA	NA	bulk cell	NA	NA	geneExpression (rnaSeq)	62367972	MAP	0	12	2	2	33	87.241615331964411	NA	88.062970568104035	NA	20	6.5	4	4	4	4	530_120515	0.0015207163771718995	0.0015216590478743367	AD	530_120515	NA	7.7	NA	polyAselection	pairedEnd	101	2	88.06297056810403
2182	2481769	2192	6227	6227	8.792115623976284e-4	0.35201541673357956	0.35201541673357956	R1154454	NA	brain	dorsolateral prefrontal cortex	NA	NA	NA	NA	bulk cell	NA	NA	geneExpression (rnaSeq)	12365619	MAP	1	23	1	2	33	86.121834360027378	NA	87.419575633127991	NA	0	7.883333333333333	6	1	4	4	531_120516	0.002497650729493628	0.002497650729493628	AD	531_120516	NA	6.9	NA	polyAselection	pairedEnd	101	3	87.41957563312799
3333	2650750	3258	8520	8518	0.0012573799867961898	0.3823943661971831	0.38248415120920404	R2006886	NA	brain	dorsolateral prefrontal cortex	NA	NA	NA	NA	bulk cell	NA	NA	geneExpression (rnaSeq)	20865035	ROS	0	16	1	2	23	90+	90+	90+	21.724137931034484	19.285714285714285	8.666666666666666	4	2	4	4	532_120516	0.003287404152096361	0.003288176024402559	AD	532_120516	NA	8.2	NA	polyAselection	pairedEnd	101	1	90
2459	2452123	2831	8114	8112	0.0010028045085829708	0.34890313039191523	0.3489891518737673	R8553520	NA	brain	dorsolateral prefrontal cortex	NA	NA	NA	NA	bulk cell	NA	NA	geneExpression (rnaSeq)	82624422	MAP	0	12	1	2	23	90+	NA	90+	NA	26	4.766666666666667	4	3	2	1	533_120516	0.0028734546710084984	0.0028741631164402063	MCI	533_120516	NA	8.5	NA	polyAselection	pairedEnd	101	6	90
5249	5216852	5858	13812	13809	0.0010061623369802325	0.4241239501882421	0.42421609095517415	R4527133	NA	brain	dorsolateral prefrontal cortex	NA	NA	NA	NA	bulk cell	NA	NA	geneExpression (rnaSeq)	70816595	MAP	1	13	1	2	33	88.73648186173854	NA	90+	NA	27	4.583333333333333	2	4	1	1	534_120516	0.002371815587463303	0.0023723308634979465	control	534_120516	NA	7.5	NA	polyAselection	pairedEnd	101	2	90
1835	1915172	1558	4091	4086	9.581384857339185e-4	0.38083598142263503	0.38130200685266763	R6754596	NA	brain	dorsolateral prefrontal cortex	NA	NA	NA	NA	bulk cell	NA	NA	geneExpression (rnaSeq)	45800230	MAP	0	12	1	2	23	90+	NA	90+	NA	23	5.95	4	3	2	2	535_120516	0.0025128073509042303	0.0025158822497673046	MCI	535_120516	NA	5.4	NA	polyAselection	pairedEnd	101	5	90
3177	4027122	4464	11928	11924	7.889008577341338e-4	0.37424547283702214	0.3743710164374371	R4567280	NA	brain	dorsolateral prefrontal cortex	NA	NA	NA	NA	bulk cell	NA	NA	geneExpression (rnaSeq)	20104101	ROS	0	18	1	2	23	90+	90+	90+	25	0	4.5	2	3	4	4	536_120516	0.002107270122675137	0.002107977023085293	AD	536_120516	NA	8.6	NA	polyAselection	pairedEnd	101	1	90
4111	3091847	3546	10284	10279	0.0013296259485026263	0.34480746791131855	0.34497519213931316	R5405023	NA	brain	dorsolateral prefrontal cortex	NA	NA	NA	NA	bulk cell	NA	NA	geneExpression (rnaSeq)	50100932	MAP	0	12	1	2	34	87.832991101984945	82.847364818617379	90+	23	17	11.983333333333333	5	1	4	4	537_120516	0.0038542654045850243	0.003856140229667515	AD	537_120516	NA	7.5	NA	polyAselection	pairedEnd	101	6	90
948	1810990	1723	4236	4234	5.234705879104799e-4	0.40675165250236073	0.40694378837978273	R4022468	NA	brain	dorsolateral prefrontal cortex	NA	NA	NA	NA	bulk cell	NA	NA	geneExpression (rnaSeq)	90447310	MAP	0	16	1	2	33	90+	90+	90+	18	19.2	3.8333333333333335	4	4	4	4	538_120516	0.0012863461806227347	0.0012869538075384753	AD	538_120516	NA	6.1	NA	polyAselection	pairedEnd	101	4	90
3615	2971109	3270	9275	9273	0.0012167173940774304	0.35256064690026956	0.3526366871562601	R4917253	NA	brain	dorsolateral prefrontal cortex	NA	NA	NA	NA	bulk cell	NA	NA	geneExpression (rnaSeq)	20201927	ROS	0	16	1	2	33	90+	NA	90+	NA	23.181818181818183	12.333333333333336	2	2	2	2	539_120516	0.0034503426285259976	0.0034510867981859834	MCI	539_120516	NA	6.6	NA	polyAselection	pairedEnd	101	3	90
3430	3771117	4421	13198	13193	9.095448377761814e-4	0.3349749962115472	0.33510194800272874	R5683778	NA	brain	dorsolateral prefrontal cortex	NA	NA	NA	NA	bulk cell	NA	NA	geneExpression (rnaSeq)	50100482	MAP	0	13	1	2	33	88.651608487337441	NA	89.360711841204647	NA	26	6.216666666666667	3	4	2	2	53_120417	0.0027142332152863967	0.002715261879432265	MCI	53_120417	NA	6.5	NA	polyAselection	pairedEnd	101	5	89.36071184120465
2709	4972698	5296	11407	11406	5.44774687704743e-4	0.4642763215569387	0.46431702612660003	R7208968	NA	brain	dorsolateral prefrontal cortex	NA	NA	NA	NA	bulk cell	NA	NA	geneExpression (rnaSeq)	51815338	MAP	1	18	1	2	33	90+	90+	90+	27	4	6.0666666666666655	5	2	4	4	540_120516	0.0011732817386631985	0.001173384603974321	AD	540_120516	NA	7.4	NA	polyAselection	pairedEnd	101	2	90
2395	3773757	4608	11575	11569	6.346460569665721e-4	0.39809935205183583	0.3983058172702913	R4242008	NA	brain	dorsolateral prefrontal cortex	NA	NA	NA	NA	bulk cell	NA	NA	geneExpression (rnaSeq)	92113025	MAP	0	18	1	2	33	74.078028747433265	NA	74.82546201232033	NA	24	5.933333333333334	3	3	2	2	541_120516	0.0015933637658520556	0.0015941901279053975	MCI	541_120516	NA	8.4	NA	polyAselection	pairedEnd	101	1	74.82546201232033
602	1181890	1130	2790	2788	5.093536623543646e-4	0.4050179211469534	0.4053084648493544	R4990009	NA	brain	dorsolateral prefrontal cortex	NA	NA	NA	NA	bulk cell	NA	NA	geneExpression (rnaSeq)	50106578	MAP	0	14	1	2	33	86.439425051334709	NA	86.647501711156735	NA	30	28.25	4	2	1	1	542_120516	0.0012567062041097066	0.0012576077150165286	control	542_120516	NA	6	NA	polyAselection	pairedEnd	101	4	86.64750171115674
1026	1325660	1333	3678	3678	7.739541058793356e-4	0.36242523110386077	0.36242523110386077	R1105988	NA	brain	dorsolateral prefrontal cortex	NA	NA	NA	NA	bulk cell	NA	NA	geneExpression (rnaSeq)	50108886	MAP	0	12	1	2	33	90+	NA	90+	NA	19.2	7.283333333333333	4	2	1	2	543_120516	0.0021354862726363066	0.0021354862726363066	control	543_120516	NA	6.3	NA	polyAselection	pairedEnd	101	5	90
7641	6031634	5988	12626	12621	0.0012668208979523625	0.47425946459686363	0.47444734965533636	R7874995	NA	brain	dorsolateral prefrontal cortex	NA	NA	NA	NA	bulk cell	NA	NA	geneExpression (rnaSeq)	44749170	MAP	0	16	1	2	33	87.017111567419576	NA	87.416837782340863	NA	22	10.35	3	3	2	2	544_120516	0.002670097954752299	0.002671155754433288	MCI	544_120516	NA	7.5	NA	polyAselection	pairedEnd	101	2	87.41683778234086
2480	1630922	1626	4061	4061	0.0015206122671715754	0.4003939916276779	0.4003939916276779	R2731324	NA	brain	dorsolateral prefrontal cortex	NA	NA	NA	NA	bulk cell	NA	NA	geneExpression (rnaSeq)	50302554	MAP	1	16	1	2	33	90+	90+	90+	22	22	7.75	3	1	4	4	545_120516	0.0037977899243442606	0.0037977899243442606	AD	545_120516	NA	5.5	NA	polyAselection	pairedEnd	101	4	90
2273	2168384	2619	6819	6818	0.0010482460671172634	0.3840739111306643	0.38413024347315927	R9419876	NA	brain	dorsolateral prefrontal cortex	NA	NA	NA	NA	bulk cell	NA	NA	geneExpression (rnaSeq)	37178462	MAP	1	16	1	2	33	81.618069815195071	NA	82.691307323750863	NA	28	7.266666666666666	2	4	1	1	547_120516	0.0027288818959929372	0.0027292821426775945	control	547_120516	NA	8	NA	polyAselection	pairedEnd	101	1	82.69130732375086
4620	3112567	2706	7227	7227	0.0014843053980846035	0.3744292237442922	0.3744292237442922	R2045909	NA	brain	dorsolateral prefrontal cortex	NA	NA	NA	NA	bulk cell	NA	NA	geneExpression (rnaSeq)	50406057	MAP	1	20	1	2	33	82.751540041067756	NA	83.186858316221759	NA	27	6.083333333333332	3	4	2	2	548_120516	0.0039641814900064415	0.0039641814900064415	MCI	548_120516	NA	7	NA	polyAselection	pairedEnd	101	3	83.18685831622176
2078	2247492	2174	5407	5405	9.245861609296051e-4	0.4020713889402626	0.40222016651248843	R3111222	NA	brain	dorsolateral prefrontal cortex	NA	NA	NA	NA	bulk cell	NA	NA	geneExpression (rnaSeq)	20254902	ROS	0	16	1	2	33	90+	NA	90+	NA	24	4.583333333333333	4	2	4	4	549_120517	0.002298706623654331	0.0022995572088989765	AD	549_120517	NA	5.8	NA	polyAselection	pairedEnd	101	4	90
3845	3994652	4436	10869	10865	9.62536911851145e-4	0.40813322292759224	0.4082834790612057	R8647890	NA	brain	dorsolateral prefrontal cortex	NA	NA	NA	NA	bulk cell	NA	NA	geneExpression (rnaSeq)	10480383	ROS	1	22	1	2	34	90+	NA	90+	NA	15	2.25	4	2	4	4	54_120417	0.0023575210882016886	0.0023583890204937094	AD	54_120417	NA	8.4	NA	polyAselection	pairedEnd	101	1	90
6651	5353322	6066	13879	13875	0.001242406117173598	0.4370631889905613	0.4371891891891892	R6265038	NA	brain	dorsolateral prefrontal cortex	NA	NA	NA	NA	bulk cell	NA	NA	geneExpression (rnaSeq)	20254876	ROS	0	18	1	2	33	87.613963039014379	85.62354551676934	88.427104722792606	20	7	8.083333333333334	5	1	4	4	550_120517	0.002841804298678482	0.0028426235575753985	AD	550_120517	NA	7.7	NA	polyAselection	pairedEnd	101	2	88.4271047227926
3745	3516689	4098	9611	9607	0.00106492214693992	0.4263864322130892	0.42656396377641304	R5656511	NA	brain	dorsolateral prefrontal cortex	NA	NA	NA	NA	bulk cell	NA	NA	geneExpression (rnaSeq)	67185070	MAP	0	12	1	2	23	77.470225872689937	NA	77.796030116358665	NA	28	9.833333333333332	3	4	1	1	551_120517	0.0024965122170941463	0.002497551672581642	control	551_120517	NA	7.9	NA	polyAselection	pairedEnd	101	2	77.79603011635866
4720	4273767	4332	12198	12189	0.0011044121029527346	0.35514018691588783	0.35540241201082945	R6536134	NA	brain	dorsolateral prefrontal cortex	NA	NA	NA	NA	bulk cell	NA	NA	geneExpression (rnaSeq)	85666580	MAP	0	11	1	2	33	85.223819301848053	NA	85.278576317590691	NA	4	3.9166666666666665	5	1	4	4	553_120517	0.003107497489125319	0.0031097919741037527	AD	553_120517	NA	6.5	NA	polyAselection	pairedEnd	101	3	85.27857631759069
1180	1758085	1776	4904	4903	6.711848403234201e-4	0.3621533442088091	0.3622272078319396	R8072902	NA	brain	dorsolateral prefrontal cortex	NA	NA	NA	NA	bulk cell	NA	NA	geneExpression (rnaSeq)	50400709	MAP	0	13	1	2	33	82.35455167693361	82.35455167693361	87.32648870636551	12	12	7.166666666666668	5	1	4	4	554_120517	0.0018529387793388113	0.0018533166987308855	AD	554_120517	NA	7.3	NA	polyAselection	pairedEnd	101	3	87.32648870636551
2325	4102672	4577	13098	13090	0.00056670384568885835	0.349442663001985	0.34965622612681435	R9354381	NA	brain	dorsolateral prefrontal cortex	NA	NA	NA	NA	bulk cell	NA	NA	geneExpression (rnaSeq)	82684406	MAP	0	13	1	2	33	90+	NA	90+	NA	26	19.666666666666668	5	1	2	2	555_120517	0.0016207457592456098	0.0016217362837737967	MCI	555_120517	NA	7.1	NA	polyAselection	pairedEnd	101	3	90
3578	2417892	2117	5244	5238	0.0014798014137935027	0.40369946605644547	0.40416189385261553	R8834184	NA	brain	dorsolateral prefrontal cortex	NA	NA	NA	NA	bulk cell	NA	NA	geneExpression (rnaSeq)	64291829	MAP	1	8	1	2	24	88.848733744010957	NA	89.237508555783705	NA	9	4.3	1	3	4	4	556_120517	0.003661407560439474	0.0036656016126278357	AD	556_120517	NA	5.1	NA	polyAselection	pairedEnd	101	4	89.2375085557837
4584	6179145	6615	13875	13872	7.418502074316107e-4	0.47675675675675677	0.4768598615916955	R1074668	NA	brain	dorsolateral prefrontal cortex	NA	NA	NA	NA	bulk cell	NA	NA	geneExpression (rnaSeq)	21000180	ROS	0	16	1	2	33	90+	90+	90+	21	23	4.85	3	2	4	4	557_120517	0.0015556985755844752	0.0015560350155878456	AD	557_120517	NA	7.9	NA	polyAselection	pairedEnd	101	2	90
1714	3002428	3757	10334	10332	5.708713081546002e-4	0.36355718985871877	0.36362756484707703	R7298955	NA	brain	dorsolateral prefrontal cortex	NA	NA	NA	NA	bulk cell	NA	NA	geneExpression (rnaSeq)	87038802	MAP	0	15	1	1	23	89.604380561259418	NA	90+	NA	28	5.2333333333333325	4	3	1	1	559_120517	0.0015699340846029623	0.0015702379820254561	control	559_120517	NA	8.7	NA	polyAselection	pairedEnd	101	1	90
6935	7267688	8525	22565	22547	9.54223681588973e-4	0.3777974739641037	0.37809908191777175	R2197944	NA	brain	dorsolateral prefrontal cortex	NA	NA	NA	NA	bulk cell	NA	NA	geneExpression (rnaSeq)	20214850	ROS	0	21	1	2	34	84.136892539356609	82.154688569472967	84.807665982203972	21	15	4.416666666666667	5	1	4	4	560_120517	0.0025237397476582492	0.002525754530798261	AD	560_120517	NA	7.3	NA	polyAselection	pairedEnd	101	0	84.80766598220397
2537	2896884	2466	6092	6090	8.757685844514312e-4	0.40479317137229154	0.40492610837438425	R1236313	NA	brain	dorsolateral prefrontal cortex	NA	NA	NA	NA	bulk cell	NA	NA	geneExpression (rnaSeq)	20683921	ROS	0	16	1	2	44	84.317590691307331	NA	85.379876796714584	NA	26	5.833333333333332	3	3	1	1	561_120517	0.0021627861635479385	0.0021634964381500887	control	561_120517	NA	5.9	NA	polyAselection	pairedEnd	101	4	85.37987679671458
1530	1927262	2053	5830	5830	7.938723432517219e-4	0.35214408233276157	0.35214408233276157	R6132310	NA	brain	dorsolateral prefrontal cortex	NA	NA	NA	NA	bulk cell	NA	NA	geneExpression (rnaSeq)	50402017	MAP	0	12	1	2	33	82.272416153319639	NA	82.691307323750863	NA	25	6.583333333333332	4	2	2	2	562_120517	0.0022543963765988984	0.0022543963765988984	MCI	562_120517	NA	7.9	NA	polyAselection	pairedEnd	101	6	82.69130732375086
1211	2653055	3341	10009	10007	4.564549170673054e-4	0.3337995803776601	0.3338662935944839	R1015854	NA	brain	dorsolateral prefrontal cortex	NA	NA	NA	NA	bulk cell	NA	NA	geneExpression (rnaSeq)	45115248	MAP	0	16	1	2	33	86.811772758384663	NA	87.115674195756327	NA	26	4.633333333333334	2	4	2	2	563_120517	0.0013671787952985708	0.0013674520397864891	MCI	563_120517	NA	8.3	NA	polyAselection	pairedEnd	101	1	87.11567419575633
3601	2610344	2860	7404	7399	0.0013795116658953763	0.38627768773635873	0.38653872144884444	R1924801	NA	brain	dorsolateral prefrontal cortex	NA	NA	NA	NA	bulk cell	NA	NA	geneExpression (rnaSeq)	31509843	MAP	1	12	1	2	33	75.77002053388091	NA	76.386036960985621	NA	26	4.833333333333333	0	4	1	1	564_120517	0.0035688835020838776	0.0035712952357655125	control	564_120517	NA	8.7	NA	polyAselection	pairedEnd	101	1	76.38603696098562
2618	2519361	3079	8198	8195	0.0010391523882444795	0.3755794096121005	0.37571690054911533	R8937093	NA	brain	dorsolateral prefrontal cortex	NA	NA	NA	NA	bulk cell	NA	NA	geneExpression (rnaSeq)	9650662	MAP	0	15	1	2	23	90+	90+	90+	0	0	3.85	3	2	4	4	565_120517	0.002765785586769571	0.00276679807691726	AD	565_120517	NA	8.5	NA	polyAselection	pairedEnd	101	1	90
2868	4716630	5269	13500	13496	6.080612640804982e-4	0.3902962962962963	0.390411973918198	R4841941	NA	brain	dorsolateral prefrontal cortex	NA	NA	NA	NA	bulk cell	NA	NA	geneExpression (rnaSeq)	21272396	ROS	0	18	1	2	23	86.570841889117048	NA	87.200547570157426	NA	28	4.5666666666666655	1	4	1	1	567_120521	0.0015574862061169868	0.0015579478202859603	control	567_120521	NA	8.5	NA	polyAselection	pairedEnd	101	1	87.20054757015743
2149	2000650	1823	4885	4880	0.001074150900957189	0.3731832139201638	0.3735655737704918	R8573871	NA	brain	dorsolateral prefrontal cortex	NA	NA	NA	NA	bulk cell	NA	NA	geneExpression (rnaSeq)	21155350	ROS	0	19	1	2	34	89.503080082135526	82.294318959616703	89.579739904175227	25	0	5.833333333333332	5	1	4	4	568_120521	0.0028754012049759087	0.002878347312767892	AD	568_120521	NA	7.3	NA	polyAselection	pairedEnd	101	3	89.57973990417523
2464	2537857	2374	6737	6733	9.70897887469625e-4	0.352382366038296	0.3525917124610129	R2455930	NA	brain	dorsolateral prefrontal cortex	NA	NA	NA	NA	bulk cell	NA	NA	geneExpression (rnaSeq)	54458919	MAP	0	12	1	2	33	88.709103353867221	NA	90+	NA	30	5	3	3	1	1	569_120521	0.002753603823223667	0.0027552397084595046	control	569_120521	NA	5.4	NA	polyAselection	pairedEnd	101	5	90
2119	2267572	1922	4938	4935	9.344796989908149e-4	0.3892264074524099	0.3894630192502533	R7043881	NA	brain	dorsolateral prefrontal cortex	NA	NA	NA	NA	bulk cell	NA	NA	geneExpression (rnaSeq)	20171508	ROS	0	10	1	2	34	88.394250513347018	86.398357289527723	89.158110882956876	23	6	9	4	1	4	4	56_120417	0.002399405470613773	0.002400864075763082	AD	56_120417	NA	6.7	NA	polyAselection	pairedEnd	101	3	89.15811088295688
3783	1885075	2052	5176	5175	0.00200681670490564	0.3964451313755796	0.39652173913043476	R5357999	NA	brain	dorsolateral prefrontal cortex	NA	NA	NA	NA	bulk cell	NA	NA	geneExpression (rnaSeq)	46369736	MAP	0	16	1	2	23	90+	90+	90+	26.785714285714285	20.357142857142858	4.416666666666667	4	4	5	5	571_120521	0.0050610509005295755	0.005062028881379919	ADplus	571_120521	NA	6.1	NA	polyAselection	pairedEnd	101	4	90
3567	4310978	5748	13907	13903	8.274224549510575e-4	0.41331703458689867	0.41343594907573905	R4790045	NA	brain	dorsolateral prefrontal cortex	NA	NA	NA	NA	bulk cell	NA	NA	geneExpression (rnaSeq)	45566083	MAP	1	16	1	2	33	90+	NA	90+	NA	25	3.5	4	2	2	2	572_120521	0.002001331661653541	0.002001907460160814	MCI	572_120521	NA	7.7	NA	polyAselection	pairedEnd	101	2	90
1338	1967114	1994	5378	5376	6.80184269950801e-4	0.3707698029007066	0.3709077380952381	R2649907	NA	brain	dorsolateral prefrontal cortex	NA	NA	NA	NA	bulk cell	NA	NA	geneExpression (rnaSeq)	21157370	ROS	0	18	1	2	34	83.466119096509246	NA	85.095140314852841	NA	28	4.833333333333333	4	2	1	1	573_120521	0.0018338368281120895	0.0018345190590749285	control	573_120521	NA	7.4	NA	polyAselection	pairedEnd	101	6	85.09514031485284
2525	3678581	4289	11352	11349	6.864059810019136e-4	0.37781888653981677	0.3779187593620583	R3400726	NA	brain	dorsolateral prefrontal cortex	NA	NA	NA	NA	bulk cell	NA	NA	geneExpression (rnaSeq)	17219510	MAP	0	14	1	2	34	83.55099247091033	NA	84.876112251882276	NA	24	5.25	4	1	2	2	574_120521	0.001816279197573028	0.0018167593136707212	MCI	574_120521	NA	8.3	NA	polyAselection	pairedEnd	101	1	84.87611225188228
1471	3034397	3559	8892	8885	4.8477506404073035e-4	0.4002474134053081	0.40056274620146315	R1822146	NA	brain	dorsolateral prefrontal cortex	NA	NA	NA	NA	bulk cell	NA	NA	geneExpression (rnaSeq)	20271359	ROS	0	18	1	2	33	90+	90+	90+	27	25	18.33333333333333	4	2	4	2	575_120521	0.0012102350221977773	0.0012111884994240446	AD	575_120521	NA	7.4	NA	polyAselection	pairedEnd	101	2	90
10152	10623507	14191	38683	38643	9.556166339420683e-4	0.3668536566450379	0.3672333928525218	R9210731	NA	brain	dorsolateral prefrontal cortex	NA	NA	NA	NA	bulk cell	NA	NA	geneExpression (rnaSeq)	77891596	MAP	1	20	1	2	33	76.399726214921287	74.978781656399732	77.319644079397676	NA	25.2	8.033333333333333	2	4	2	2	576_120521	0.0026022051712651217	0.0026048987563090007	MCI	576_120521	NA	7.2	NA	polyAselection	pairedEnd	101	0	77.31964407939768
4725	4747074	5637	15026	15020	9.95349977691521e-4	0.37514974044988686	0.3752996005326232	R5927382	NA	brain	dorsolateral prefrontal cortex	NA	NA	NA	NA	bulk cell	NA	NA	geneExpression (rnaSeq)	10436131	ROS	1	15	1	2	23	90+	NA	90+	NA	27	4.466666666666667	3	4	2	2	577_120521	0.002652147714196673	0.0026532071606870313	MCI	577_120521	NA	7.1	NA	polyAselection	pairedEnd	101	3	90
2622	4078778	4923	12288	12287	6.428395955847561e-4	0.400634765625	0.40066737201920727	R9101835	NA	brain	dorsolateral prefrontal cortex	NA	NA	NA	NA	bulk cell	NA	NA	geneExpression (rnaSeq)	20559562	ROS	0	16	1	2	23	90+	90+	90+	25	23	5	3	3	4	4	578_120521	0.0016044221228823682	0.0016045527017155155	AD	578_120521	NA	8.2	NA	polyAselection	pairedEnd	101	1	90
4469	3170961	2999	7415	7410	0.0014093519283270906	0.40445043830074173	0.40472334682861	R8375980	NA	brain	dorsolateral prefrontal cortex	NA	NA	NA	NA	bulk cell	NA	NA	geneExpression (rnaSeq)	21174303	ROS	0	20	1	2	33	85.913757700205338	NA	86.513347022587268	NA	26	9.083333333333332	4	4	1	1	57_120417	0.0034822600163066826	0.0034846097194215996	control	57_120417	NA	5	NA	polyAselection	pairedEnd	101	4	86.51334702258727
2501	4169870	5021	12103	12098	5.997788899893762e-4	0.4148558208708585	0.41502727723590677	R8635714	NA	brain	dorsolateral prefrontal cortex	NA	NA	NA	NA	bulk cell	NA	NA	geneExpression (rnaSeq)	89903942	MAP	1	14	1	2	33	90+	NA	90+	NA	24	6.333333333333332	4	4	2	2	580_120521	0.0014451553497493474	0.0014457526201038476	MCI	580_120521	NA	7.4	NA	polyAselection	pairedEnd	101	2	90
2791	3794069	4063	10866	10865	7.356218350272491e-4	0.37391864531566354	0.3739530602853198	R2111091	NA	brain	dorsolateral prefrontal cortex	NA	NA	NA	NA	bulk cell	NA	NA	geneExpression (rnaSeq)	86903794	MAP	0	5	1	2	33	90+	NA	90+	NA	19.09090909090909	32.583333333333336	4	2	2	2	581_120521	0.001967150193839789	0.0019673312477002432	MCI	581_120521	NA	5.9	NA	polyAselection	pairedEnd	101	4	90
1596	1212332	958	2379	2379	0.001316471065681678	0.4026902059688945	0.4026902059688945	R3535957	NA	brain	dorsolateral prefrontal cortex	NA	NA	NA	NA	bulk cell	NA	NA	geneExpression (rnaSeq)	25580771	MAP	0	18	1	2	33	90+	90+	90+	27	21	5.3	3	2	4	4	582_120521	0.0032691906735456285	0.0032691906735456285	AD	582_120521	NA	5.6	NA	polyAselection	pairedEnd	101	4	90
5990	7118239	9352	25640	25633	8.415002643209928e-4	0.36474258970358814	0.3648421956072251	R5259690	NA	brain	dorsolateral prefrontal cortex	NA	NA	NA	NA	bulk cell	NA	NA	geneExpression (rnaSeq)	95491648	MAP	1	19	1	2	33	85.587953456536624	NA	85.796030116358665	NA	27	5.583333333333332	3	4	1	1	583_120522	0.002306477360494013	0.002307107225961319	control	583_120522	NA	8.4	NA	polyAselection	pairedEnd	101	0	85.79603011635866
1849	1558288	1729	4478	4478	0.00118655858223897	0.3861098704778919	0.3861098704778919	R8129442	NA	brain	dorsolateral prefrontal cortex	NA	NA	NA	NA	bulk cell	NA	NA	geneExpression (rnaSeq)	59217750	MAP	1	12	1	1	33	85.587953456536624	85.587953456536624	88.112251882272417	15	15	8.75	4	2	4	4	584_120522	0.0030731112384419362	0.0030731112384419362	AD	584_120522	NA	5.9	NA	polyAselection	pairedEnd	101	4	88.11225188227242
1689	1655224	1718	4796	4793	0.0010204056973557659	0.35821517931609675	0.35843939077821824	R4119160	NA	brain	dorsolateral prefrontal cortex	NA	NA	NA	NA	bulk cell	NA	NA	geneExpression (rnaSeq)	3283241	MAP	1	18	1	2	33	76.446269678302528	NA	77.459274469541413	NA	30	3.633333333333333	4	2	2	2	586_120522	0.0028468012266741477	0.0028485830759710437	MCI	586_120522	NA	8.1	NA	polyAselection	pairedEnd	101	6	77.45927446954141
874	2119515	1856	4955	4954	4.123584876728874e-4	0.37457114026236127	0.3746467501009285	R2212277	NA	brain	dorsolateral prefrontal cortex	NA	NA	NA	NA	bulk cell	NA	NA	geneExpression (rnaSeq)	21274866	ROS	0	14	1	2	33	75.293634496919921	NA	75.846680355920597	NA	29	3	1	4	1	1	587_120522	0.0011006594547044635	0.00110088163061377	control	587_120522	NA	6.9	NA	polyAselection	pairedEnd	101	3	75.8466803559206
2420	2996562	3730	9884	9880	8.075921672903814e-4	0.377377579927155	0.3775303643724696	R3368249	NA	brain	dorsolateral prefrontal cortex	NA	NA	NA	NA	bulk cell	NA	NA	geneExpression (rnaSeq)	20280666	ROS	0	18	1	2	33	90+	NA	90+	NA	27.6	4.4	4	4	1	1	588_120522	0.002139144936415273	0.0021400109869968175	control	588_120522	NA	8.4	NA	polyAselection	pairedEnd	101	1	90
3829	2854239	3178	9234	9234	0.0013415134471920537	0.344162876326619	0.344162876326619	R9286126	NA	brain	dorsolateral prefrontal cortex	NA	NA	NA	NA	bulk cell	NA	NA	geneExpression (rnaSeq)	20584923	ROS	0	13	1	2	33	90+	NA	90+	NA	29	3.5	3	2	1	1	589_120522	0.00389790282296143	0.00389790282296143	control	589_120522	NA	7.5	NA	polyAselection	pairedEnd	101	6	90
3258	3806064	4175	11784	11781	8.560024213991146e-4	0.3542939579090292	0.35438417791358967	R7207154	NA	brain	dorsolateral prefrontal cortex	NA	NA	NA	NA	bulk cell	NA	NA	geneExpression (rnaSeq)	11464261	ROS	1	16	1	2	23	83.507186858316217	NA	84.372347707049968	NA	24	4	1	4	4	4	58_120417	0.00241546455724622	0.002416079648806507	AD	58_120417	NA	7.1	NA	polyAselection	pairedEnd	101	6	84.37234770704997
4113	4486011	5636	13559	13553	9.168501815978605e-4	0.41566487204071095	0.41584888954475024	R8044591	NA	brain	dorsolateral prefrontal cortex	NA	NA	NA	NA	bulk cell	NA	NA	geneExpression (rnaSeq)	20774339	ROS	0	16	1	2	33	84.290212183435997	NA	84.558521560574945	NA	28	4.5	2	3	2	2	590_120522	0.0022047676563512783	0.0022057437211294166	MCI	590_120522	NA	7.7	NA	polyAselection	pairedEnd	101	2	84.55852156057495
2694	3250212	3687	8696	8696	8.288690091600179e-4	0.42398804047838085	0.42398804047838085	R6820248	NA	brain	dorsolateral prefrontal cortex	NA	NA	NA	NA	bulk cell	NA	NA	geneExpression (rnaSeq)	7287209	MAP	0	12	1	2	33	90+	90+	90+	16	16	5.2	4	1	4	4	591_120522	0.001954934880297129	0.001954934880297129	AD	591_120522	NA	7.4	NA	polyAselection	pairedEnd	101	2	90
4866	4105285	4858	12625	12622	0.0011853013858964725	0.3847920792079208	0.38488353668198383	R8444624	NA	brain	dorsolateral prefrontal cortex	NA	NA	NA	NA	bulk cell	NA	NA	geneExpression (rnaSeq)	87410220	MAP	0	16	1	2	33	82.784394250513344	NA	84.306639288158792	NA	28	7.083333333333332	2	2	1	2	593_120522	0.0030796364950154954	0.0030803684637593586	control	593_120522	NA	8	NA	polyAselection	pairedEnd	101	1	84.30663928815879
3555	2745106	2396	6084	6081	0.0012950319586930341	0.3938198553583169	0.3940141424107877	R6939144	NA	brain	dorsolateral prefrontal cortex	NA	NA	NA	NA	bulk cell	NA	NA	geneExpression (rnaSeq)	10101589	ROS	1	20	1	2	34	90+	90+	90+	18	5	9.916666666666666	4	2	4	4	594_120522	0.0032867651672839485	0.003288386659719708	AD	594_120522	NA	5.5	NA	polyAselection	pairedEnd	101	4	90
1293	2498993	2694	6758	6756	5.174084121083972e-4	0.39863865048831015	0.3987566607460036	R5334541	NA	brain	dorsolateral prefrontal cortex	NA	NA	NA	NA	bulk cell	NA	NA	geneExpression (rnaSeq)	14184286	MAP	0	15	1	2	23	78.907597535934286	NA	79.682409308692669	NA	26.66666666666667	11.416666666666664	3	2	1	1	595_120522	0.0012975542806994548	0.0012979383997878799	control	595_120522	NA	9.9	NA	polyAselection	pairedEnd	101	1	79.68240930869267
542	1811429	1555	3586	3585	2.992112856755633e-4	0.4336307863915226	0.43375174337517436	R4935546	NA	brain	dorsolateral prefrontal cortex	NA	NA	NA	NA	bulk cell	NA	NA	geneExpression (rnaSeq)	20939708	ROS	0	19	1	2	34	90+	NA	90+	NA	28.8	12.416666666666664	1	3	1	1	596_120522	6.898215171362665e-4	6.900139359694984e-4	control	596_120522	NA	8.3	NA	polyAselection	pairedEnd	101	1	90
5236	6086278	7570	17944	17944	8.602958984127902e-4	0.42186803388319216	0.42186803388319216	R3874626	NA	brain	dorsolateral prefrontal cortex	NA	NA	NA	NA	bulk cell	NA	NA	geneExpression (rnaSeq)	31908032	ROS	0	22	1	2	33	90+	NA	90+	NA	28	15.25	4	2	1	1	599_120523	0.0020392535800685743	0.0020392535800685743	control	599_120523	NA	7.8	NA	polyAselection	pairedEnd	101	2	90
2031	3434926	3798	10947	10943	5.912791134365049e-4	0.3469443683200877	0.34707118706022116	R9489952	NA	brain	dorsolateral prefrontal cortex	NA	NA	NA	NA	bulk cell	NA	NA	geneExpression (rnaSeq)	8109170	MAP	0	16	1	2	23	87.619438740588635	NA	88.087611225188226	NA	27	5.45	3	2	1	1	600_120523	0.001703624891610235	0.0017042476184279671	control	600_120523	NA	7.4	NA	polyAselection	pairedEnd	101	6	88.08761122518823
2546	3819709	4400	10789	10780	6.665429225105892e-4	0.40782278246362036	0.40816326530612246	R9680160	NA	brain	dorsolateral prefrontal cortex	NA	NA	NA	NA	bulk cell	NA	NA	geneExpression (rnaSeq)	20501668	ROS	0	18	1	2	34	90+	87.285420944558524	90+	23	6	3.8333333333333335	5	1	4	4	602_120523	0.0016330301601509434	0.0016343935434015332	AD	602_120523	NA	8	NA	polyAselection	pairedEnd	101	2	90
1716	1852532	2220	6430	6427	9.262997886136379e-4	0.3452566096423017	0.34541776878792596	R4470253	NA	brain	dorsolateral prefrontal cortex	NA	NA	NA	NA	bulk cell	NA	NA	geneExpression (rnaSeq)	50405042	MAP	1	14	1	2	34	86.075290896646138	NA	90+	NA	29	9	5	2	1	1	603_120523	0.002681679613252185	0.002682931369723285	control	603_120523	NA	8.2	NA	polyAselection	pairedEnd	101	6	90
2950	2903857	3548	8230	8227	0.001015890245284117	0.43110571081409477	0.4312629147927556	R3077672	NA	brain	dorsolateral prefrontal cortex	NA	NA	NA	NA	bulk cell	NA	NA	geneExpression (rnaSeq)	20120255	ROS	0	20	1	2	33	90+	90+	90+	27	15	17.833333333333332	5	1	4	4	604_120523	0.002355616980820865	0.0023564759635536312	AD	604_120523	NA	7.5	NA	polyAselection	pairedEnd	101	2	90
3400	5788180	6223	12072	12066	5.874039853632748e-4	0.5154903909874089	0.5157467263384717	R3121235	NA	brain	dorsolateral prefrontal cortex	NA	NA	NA	NA	bulk cell	NA	NA	geneExpression (rnaSeq)	46246604	MAP	0	10	1	2	33	89.278576317590691	NA	89.448323066392888	NA	29	3.75	4	4	1	1	605_120523	0.0011389388538314757	0.0011395052083087664	control	605_120523	NA	7.8	NA	polyAselection	pairedEnd	101	2	89.44832306639289
1304	1595818	1599	4127	4125	8.1713578866763e-4	0.38744850981342377	0.3876363636363636	R2474257	NA	brain	dorsolateral prefrontal cortex	NA	NA	NA	NA	bulk cell	NA	NA	geneExpression (rnaSeq)	63188799	MAP	0	14	1	2	33	88.703627652292951	83.956194387405887	89.218343600273784	14	0	6.5	6	1	4	4	606_120523	0.0021079957024727793	0.0021090177609951904	AD	606_120523	NA	5.8	NA	polyAselection	pairedEnd	101	4	89.21834360027378
1788	2680895	2959	7126	7123	6.669414505230529e-4	0.4152399663205164	0.41541485329215216	R8963331	NA	brain	dorsolateral prefrontal cortex	NA	NA	NA	NA	bulk cell	NA	NA	geneExpression (rnaSeq)	20197364	ROS	0	20	1	2	33	88.733744010951398	87.737166324435321	88.791238877481177	9	10	5.416666666666668	3	1	4	4	607_120523	0.0016054829172273423	0.0016061590998402416	AD	607_120523	NA	7.6	NA	polyAselection	pairedEnd	101	2	88.79123887748118
2483	2241765	2539	6846	6839	0.0011076094059814477	0.37087350277534326	0.3712531071794122	R6604064	NA	brain	dorsolateral prefrontal cortex	NA	NA	NA	NA	bulk cell	NA	NA	geneExpression (rnaSeq)	91707643	MAP	1	13	1	2	34	89.785078713210126	NA	90+	NA	27	6.2333333333333325	4	1	2	2	608_120523	0.0029834347095341164	0.002986488378632923	MCI	608_120523	NA	6.3	NA	polyAselection	pairedEnd	101	4	90
3516	4036391	3940	9801	9792	8.710751758191909e-4	0.4019997959391899	0.40236928104575165	R3160138	NA	brain	dorsolateral prefrontal cortex	NA	NA	NA	NA	bulk cell	NA	NA	geneExpression (rnaSeq)	10885370	ROS	1	23	1	2	34	82.453114305270361	NA	82.885694729637237	NA	28	6.083333333333332	1	3	1	1	60_120417	0.0021648650054876947	0.0021668547711177384	control	60_120417	NA	5.6	NA	polyAselection	pairedEnd	101	4	82.88569472963724
7339	9970789	12611	32527	32515	7.360500758766432e-4	0.38770867279490884	0.38785176072581884	R1407047	NA	brain	dorsolateral prefrontal cortex	NA	NA	NA	NA	bulk cell	NA	NA	geneExpression (rnaSeq)	67429065	MAP	1	16	1	2	33	90+	NA	90+	NA	26	6.866666666666665	2	4	2	2	610_120523	0.0018977613367004247	0.001898461725322304	MCI	610_120523	NA	7.2	NA	polyAselection	pairedEnd	101	0	90
3158	3727035	3850	10898	10896	8.473223353148012e-4	0.3532758304276014	0.35334067547723935	R4276053	NA	brain	dorsolateral prefrontal cortex	NA	NA	NA	NA	bulk cell	NA	NA	geneExpression (rnaSeq)	4576591	MAP	0	12	1	2	23	90+	90+	90+	18	18	4.916666666666667	3	2	4	4	613_120523	0.0023980322508026166	0.002398472418249533	AD	613_120523	NA	6.5	NA	polyAselection	pairedEnd	101	3	90
1901	3246882	3628	8876	8870	5.854847820154844e-4	0.40874267688147814	0.40901916572717023	R2678902	NA	brain	dorsolateral prefrontal cortex	NA	NA	NA	NA	bulk cell	NA	NA	geneExpression (rnaSeq)	20205705	ROS	0	19	1	2	33	78.699520876112246	NA	79.630390143737159	NA	29	29.58333333333333	3	2	1	1	614_120523	0.0014314360574634363	0.0014324043343906946	control	614_120523	NA	7.5	NA	polyAselection	pairedEnd	101	2	79.63039014373716
3070	3005774	3430	10295	10288	0.0010213675412722315	0.3331714424477902	0.333398133748056	R8759568	NA	brain	dorsolateral prefrontal cortex	NA	NA	NA	NA	bulk cell	NA	NA	geneExpression (rnaSeq)	10866165	ROS	1	28	1	2	33	88.930869267624914	88.930869267624914	89.119780971937033	12.692307692307693	12.692307692307693	10.833333333333336	1	4	5	5	616_120524	0.003063507074229947	0.003065591497783564	ADplus	616_120524	NA	7	NA	polyAselection	pairedEnd	101	3	89.11978097193703
2578	2362208	2487	6433	6426	0.001091351819992143	0.38660034198663146	0.3870214752567694	R2992930	NA	brain	dorsolateral prefrontal cortex	NA	NA	NA	NA	bulk cell	NA	NA	geneExpression (rnaSeq)	44019405	MAP	1	18	1	2	34	90+	88.301163586584536	90+	18.214285714285715	15	6.166666666666668	5	1	4	4	617_120524	0.0028198740632366347	0.0028229458214754544	AD	617_120524	NA	6.1	NA	polyAselection	pairedEnd	101	4	90
1090	1540019	1523	3720	3720	7.077834753986802e-4	0.40940860215053765	0.40940860215053765	R5177066	NA	brain	dorsolateral prefrontal cortex	NA	NA	NA	NA	bulk cell	NA	NA	geneExpression (rnaSeq)	10246987	ROS	1	20	1	2	33	74.557152635181382	NA	74.984257357973988	NA	28	5	3	2	1	1	618_120524	0.0017287948315713002	0.0017287948315713002	control	618_120524	NA	6	NA	polyAselection	pairedEnd	101	4	74.98425735797399
2140	2360093	3035	8936	8933	9.067439291587238e-4	0.3396374216651746	0.3397514832643009	R9253870	NA	brain	dorsolateral prefrontal cortex	NA	NA	NA	NA	bulk cell	NA	NA	geneExpression (rnaSeq)	75990666	MAP	1	12	1	2	34	87.463381245722104	NA	87.991786447638603	NA	12	7.583333333333332	4	2	5	5	619_120524	0.002668844652116929	0.002669740939361567	ADplus	619_120524	NA	7.2	NA	polyAselection	pairedEnd	101	3	87.9917864476386
4411	3609396	4198	12595	12586	0.0012220881277643129	0.3333068678046844	0.3335452089623391	R1262106	NA	brain	dorsolateral prefrontal cortex	NA	NA	NA	NA	bulk cell	NA	NA	geneExpression (rnaSeq)	35286551	MAP	0	12	1	2	33	90+	NA	90+	NA	26	11.75	4	1	2	2	620_120524	0.00366393548738486	0.003666555495281449	MCI	620_120524	NA	6.7	NA	polyAselection	pairedEnd	101	5	90
1026	2261137	2333	5957	5953	4.537540184429338e-4	0.3916400872922612	0.39190324206282545	R9217634	NA	brain	dorsolateral prefrontal cortex	NA	NA	NA	NA	bulk cell	NA	NA	geneExpression (rnaSeq)	22100675	ROS	0	21	2	1	33	90+	88.350444900752905	90+	22	21	8.75	3	1	4	5	624_120524	0.0011578215481314982	0.0011585995233024248	AD	624_120524	NA	5	NA	polyAselection	pairedEnd	101	4	90
789	2402315	2600	7182	7180	3.2843319881031423e-4	0.3620161514898357	0.362116991643454	R8774534	NA	brain	dorsolateral prefrontal cortex	NA	NA	NA	NA	bulk cell	NA	NA	geneExpression (rnaSeq)	20646778	ROS	0	18	1	2	34	73.560574948665291	NA	75.433264887063658	NA	30	7.5	1	4	2	2	625_120524	9.069809105607909e-4	9.072335514829526e-4	MCI	625_120524	NA	7.1	NA	polyAselection	pairedEnd	101	3	75.43326488706366
5460	3927769	4760	12597	12595	0.0013901021164941217	0.37786774628879893	0.3779277491067884	R2543886	NA	brain	dorsolateral prefrontal cortex	NA	NA	NA	NA	bulk cell	NA	NA	geneExpression (rnaSeq)	39989287	MAP	1	12	1	2	33	88.777549623545511	NA	89.086926762491444	NA	24	7.75	3	4	1	1	626_120524	0.003678221881773837	0.003678805958293372	control	626_120524	NA	8.4	NA	polyAselection	pairedEnd	101	1	89.08692676249144
482	581061	477	1044	1044	8.295170386585917e-4	0.45689655172413796	0.45689655172413796	R5031238	NA	brain	dorsolateral prefrontal cortex	NA	NA	NA	NA	bulk cell	NA	NA	geneExpression (rnaSeq)	78452313	MAP	1	16	1	2	34	75.493497604380565	71.444216290212182	75.978097193702936	21	2	6.083333333333332	5	1	4	4	628_120524	0.0018155467261206913	0.0018155467261206913	AD	628_120524	NA	6.4	NA	polyAselection	pairedEnd	101	4	75.97809719370294
7571	8584012	9370	17184	17177	8.819885153935013e-4	0.5452746741154563	0.5454968853699714	R8075334	NA	brain	dorsolateral prefrontal cortex	NA	NA	NA	NA	bulk cell	NA	NA	geneExpression (rnaSeq)	50402693	MAP	1	16	1	2	34	90+	86.921286789869953	90+	23	5	8.599999999999998	4	3	4	4	629_120524	0.0016168534395852906	0.0016175123424249653	AD	629_120524	NA	7.8	NA	polyAselection	pairedEnd	101	2	90
1775	2466171	2496	7341	7337	7.197392232736497e-4	0.340008173273396	0.34019353959383947	R2398607	NA	brain	dorsolateral prefrontal cortex	NA	NA	NA	NA	bulk cell	NA	NA	geneExpression (rnaSeq)	15387421	MAP	0	12	1	2	34	90+	NA	90+	NA	3	8.833333333333334	5	1	4	4	630_120524	0.0021156757536693782	0.002116829181911804	AD	630_120524	NA	6.8	NA	polyAselection	pairedEnd	101	3	90
3808	3144374	3706	10313	10310	0.001211051865967598	0.3593522738291477	0.3594568380213385	R1213305	NA	brain	dorsolateral prefrontal cortex	NA	NA	NA	NA	bulk cell	NA	NA	geneExpression (rnaSeq)	11469504	ROS	1	22	1	2	33	90+	NA	90+	NA	30	12.5	2	4	2	1	631_120524	0.0033691162272331183	0.003370096571431149	MCI	631_120524	NA	8	NA	polyAselection	pairedEnd	101	1	90
3629	3968282	5141	14270	14261	9.145015399611217e-4	0.36026629292221446	0.3604936540214571	R4581557	NA	brain	dorsolateral prefrontal cortex	NA	NA	NA	NA	bulk cell	NA	NA	geneExpression (rnaSeq)	11619606	ROS	1	15	1	2	23	87.356605065023956	NA	87.849418206707739	NA	5	4.583333333333333	4	2	5	6	632_120524	0.0025368034353988635	0.0025384043912167293	ADplus	632_120524	NA	8.1	NA	polyAselection	pairedEnd	101	1	87.84941820670774
1302	3808724	4775	12561	12559	3.4184677072951464e-4	0.380144892922538	0.38020543036865995	R8351613	NA	brain	dorsolateral prefrontal cortex	NA	NA	NA	NA	bulk cell	NA	NA	geneExpression (rnaSeq)	10577337	ROS	1	21	1	2	33	83.477070499657771	NA	84.303901437371664	NA	29	18.5	3	4	1	1	633_120524	8.991107002286856e-4	8.99253882122185e-4	control	633_120524	NA	7.5	NA	polyAselection	pairedEnd	101	2	84.30390143737166
869	1591226	1855	4806	4805	5.461197843675254e-4	0.3859758635039534	0.38605619146722164	R9652199	NA	brain	dorsolateral prefrontal cortex	NA	NA	NA	NA	bulk cell	NA	NA	geneExpression (rnaSeq)	37065652	MAP	0	13	1	1	33	76.755646817248461	NA	77.163586584531146	NA	27	5.5	3	2	1	1	634_120524	0.0014146121638199244	0.0014149065680163489	control	634_120524	NA	7.7	NA	polyAselection	pairedEnd	101	2	77.16358658453115
1528	1644511	2059	5414	5413	9.291515836622558e-4	0.38031030661248616	0.38038056530574543	R6636386	NA	brain	dorsolateral prefrontal cortex	NA	NA	NA	NA	bulk cell	NA	NA	geneExpression (rnaSeq)	83984043	MAP	1	15	1	2	33	87.852156057494867	87.852156057494867	88.94455852156058	9	9	19.5	5	1	4	4	635_120524	0.002442689423197567	0.0024431406867156157	AD	635_120524	NA	6.3	NA	polyAselection	pairedEnd	101	4	88.94455852156058
1732	2660676	2925	8513	8511	6.509623870024009e-4	0.34359215317749325	0.34367289390200917	R6319811	NA	brain	dorsolateral prefrontal cortex	NA	NA	NA	NA	bulk cell	NA	NA	geneExpression (rnaSeq)	50107619	MAP	0	18	1	2	33	90+	NA	90+	NA	26	19.5	4	3	2	2	636_120524	0.0018941336327444218	0.0018945787352312611	MCI	636_120524	NA	6.9	NA	polyAselection	pairedEnd	101	3	90
4687	3003187	3283	9437	9430	0.0015606753758590458	0.34788598071421	0.3481442205726405	R3257830	NA	brain	dorsolateral prefrontal cortex	NA	NA	NA	NA	bulk cell	NA	NA	geneExpression (rnaSeq)	50108912	MAP	1	16	1	2	33	90+	90+	90+	18.888888888888886	21.428571428571427	6.1	3	1	4	2	637_120524	0.004482841545644472	0.00448616921169108	AD	637_120524	NA	7.3	NA	polyAselection	pairedEnd	101	6	90
5004	4849803	5996	14295	14290	0.0010317944873224748	0.4194473592165093	0.41959412176347094	R2881301	NA	brain	dorsolateral prefrontal cortex	NA	NA	NA	NA	bulk cell	NA	NA	geneExpression (rnaSeq)	10473384	ROS	1	18	1	2	33	83.761806981519513	NA	83.871321013004788	NA	26	5.083333333333333	3	4	1	1	638_120524	0.002459029890566739	0.0024598902929077347	control	638_120524	NA	7.4	NA	polyAselection	pairedEnd	101	2	83.87132101300479
1882	2545363	2633	6848	6846	7.393837342650145e-4	0.38449182242990654	0.3846041484078294	R9566976	NA	brain	dorsolateral prefrontal cortex	NA	NA	NA	NA	bulk cell	NA	NA	geneExpression (rnaSeq)	20907246	ROS	0	13	1	2	33	90+	NA	90+	NA	20.76923076923077	5.75	3	3	2	2	641_120524	0.0019224538719249103	0.0019230155002836382	MCI	641_120524	NA	6.2	NA	polyAselection	pairedEnd	101	4	90
1519	2023044	2385	6681	6674	7.508487210362207e-4	0.35698248765154916	0.35735690740185794	R3927700	NA	brain	dorsolateral prefrontal cortex	NA	NA	NA	NA	bulk cell	NA	NA	geneExpression (rnaSeq)	20251391	ROS	0	18	1	2	33	90+	NA	90+	NA	28	7.583333333333332	3	1	1	1	643_120524	0.0021011171338346907	0.0021033208827014637	control	643_120524	NA	6.6	NA	polyAselection	pairedEnd	101	3	90
2858	2312597	2480	6355	6353	0.0012358400534118136	0.3902439024390244	0.39036675586337166	R4014413	NA	brain	dorsolateral prefrontal cortex	NA	NA	NA	NA	bulk cell	NA	NA	geneExpression (rnaSeq)	86177506	MAP	0	16	1	2	34	88.950034223134836	88.950034223134836	90+	27	27	9.75	4	2	4	4	644_120524	0.0031658434916634077	0.003166840136867772	AD	644_120524	NA	5.7	NA	polyAselection	pairedEnd	101	4	90
3071	2308230	2846	8203	8199	0.0013304566702624955	0.34694623918078754	0.34711550189047446	R1547566	NA	brain	dorsolateral prefrontal cortex	NA	NA	NA	NA	bulk cell	NA	NA	geneExpression (rnaSeq)	21274280	ROS	0	21	1	2	34	89.07597535934292	78.962354551676938	89.878165639972622	26	19	7.25	5	1	4	4	646_120524	0.0038328932675622627	0.003834763199635717	AD	646_120524	NA	6.9	NA	polyAselection	pairedEnd	101	5	89.87816563997262
5156	3412625	4581	11613	11610	0.0015108604080436613	0.3944717127357272	0.3945736434108527	R6292415	NA	brain	dorsolateral prefrontal cortex	NA	NA	NA	NA	bulk cell	NA	NA	geneExpression (rnaSeq)	70917649	MAP	0	12	1	2	33	90+	NA	90+	NA	28	6.25	3	4	1	1	647_120529	0.0038290961225468036	0.0038300855530694258	control	647_120529	NA	7.6	NA	polyAselection	pairedEnd	101	2	90
4560	2508578	2640	6812	6811	0.0018177628919650894	0.38755137991779215	0.38760828072236087	R5739959	NA	brain	dorsolateral prefrontal cortex	NA	NA	NA	NA	bulk cell	NA	NA	geneExpression (rnaSeq)	39484737	MAP	1	13	1	2	33	85.30595482546201	NA	86.291581108829575	NA	27	8.73333333333333	1	3	3	1	648_120529	0.004689690551959933	0.00469037909850992	MCIplus	648_120529	NA	5.6	NA	polyAselection	pairedEnd	101	4	86.29158110882958
3251	4378362	5178	15155	15150	7.425151232355844e-4	0.3416694160343121	0.3417821782178218	R9905342	NA	brain	dorsolateral prefrontal cortex	NA	NA	NA	NA	bulk cell	NA	NA	geneExpression (rnaSeq)	21293107	ROS	0	21	1	2	34	80.558521560574945	79.3949349760438	80.687200547570157	28	28	6.75	3	1	4	4	649_120529	0.002172480516998668	0.0021731975072683046	AD	649_120529	NA	6.9	NA	polyAselection	pairedEnd	101	3	80.68720054757016
2003	3465558	3386	7972	7971	5.779733018463404e-4	0.4247365780230808	0.42478986325429685	R3837901	NA	brain	dorsolateral prefrontal cortex	NA	NA	NA	NA	bulk cell	NA	NA	geneExpression (rnaSeq)	21181988	ROS	0	16	1	2	23	85.711156741957566	NA	90+	NA	29	3.083333333333333	4	2	1	1	64_120417	0.0013606099199696335	0.0013607806149790388	control	64_120417	NA	8.3	NA	polyAselection	pairedEnd	101	1	90
3905	3469627	4288	11056	11053	0.0011254812116691505	0.3878437047756874	0.38794897312946713	R9649089	NA	brain	dorsolateral prefrontal cortex	NA	NA	NA	NA	bulk cell	NA	NA	geneExpression (rnaSeq)	77330002	MAP	0	12	1	2	23	89.744010951403155	NA	90+	NA	28	5.666666666666668	4	3	1	1	653_120529	0.002901106304239534	0.002901893721132026	control	653_120529	NA	7.5	NA	polyAselection	pairedEnd	101	2	90
4249	2406201	2637	6867	6865	0.001765854141029781	0.3840104849279161	0.384122359796067	R9254464	NA	brain	dorsolateral prefrontal cortex	NA	NA	NA	NA	bulk cell	NA	NA	geneExpression (rnaSeq)	84417209	MAP	0	12	1	2	33	88.659822039698838	88.659822039698838	89.117043121149891	18	18	7.5	5	2	4	4	654_120529	0.004597113643598576	0.004598452933807928	AD	654_120529	NA	5.7	NA	polyAselection	pairedEnd	101	4	89.11704312114989
1233	1487656	1480	3653	3652	8.288206413310604e-4	0.40514645496851903	0.40525739320920046	R8629052	NA	brain	dorsolateral prefrontal cortex	NA	NA	NA	NA	bulk cell	NA	NA	geneExpression (rnaSeq)	20261901	ROS	0	20	1	2	33	90+	90+	90+	19	17	7.75	5	2	4	5	656_120529	0.002045170933879076	0.0020457309478259214	AD	656_120529	NA	5.5	NA	polyAselection	pairedEnd	101	4	90
857	1355974	1188	3137	3136	6.320180180445937e-4	0.37870576984379983	0.3788265306122449	R2167020	NA	brain	dorsolateral prefrontal cortex	NA	NA	NA	NA	bulk cell	NA	NA	geneExpression (rnaSeq)	21362537	MAP	1	17	1	2	34	85.900068446269685	81.875427789185494	86.19301848049281	20	9	5.083333333333333	5	2	4	4	657_120529	0.0016683573270941463	0.0016688893287928371	AD	657_120529	NA	7.3	NA	polyAselection	pairedEnd	101	3	86.19301848049281
2155	2692516	2781	7740	7736	8.003666459177959e-4	0.35930232558139535	0.35948810754912097	R6337324	NA	brain	dorsolateral prefrontal cortex	NA	NA	NA	NA	bulk cell	NA	NA	geneExpression (rnaSeq)	10478041	ROS	1	13	1	2	33	75.728952772073924	NA	76.695414099931554	NA	29	13.75	3	4	1	1	65_120417	0.0022264064627184714	0.0022275576553051923	control	65_120417	NA	7.3	NA	polyAselection	pairedEnd	101	6	76.69541409993155
1174	2625722	3293	8680	8678	4.471151172896445e-4	0.3793778801843318	0.3794653145886149	R6879714	NA	brain	dorsolateral prefrontal cortex	NA	NA	NA	NA	bulk cell	NA	NA	geneExpression (rnaSeq)	65736039	MAP	1	17	1	2	33	89.85352498288843	NA	90+	NA	27	7.75	3	4	2	2	660_120530	0.0011782766437411281	0.0011785481986256042	MCI	660_120530	NA	8.1	NA	polyAselection	pairedEnd	101	1	90
1653	2337158	2860	7407	7405	7.072692560793921e-4	0.38612123666801673	0.38622552329507087	R8724814	NA	brain	dorsolateral prefrontal cortex	NA	NA	NA	NA	bulk cell	NA	NA	geneExpression (rnaSeq)	89614402	MAP	0	22	1	2	33	86.546201232032857	NA	87.419575633127991	NA	30	5.583333333333332	4	1	1	1	662_120530	0.0018312338605831816	0.0018317284544685517	control	662_120530	NA	8.5	NA	polyAselection	pairedEnd	101	1	87.41957563312799
2916	3671066	4011	10330	10326	7.943196880688062e-4	0.3882865440464666	0.3884369552585706	R7993799	NA	brain	dorsolateral prefrontal cortex	NA	NA	NA	NA	bulk cell	NA	NA	geneExpression (rnaSeq)	85171938	MAP	0	12	1	2	33	90+	90+	90+	15	13	5.183333333333334	6	1	4	4	663_120530	0.0020449127646468444	0.0020457049059463394	AD	663_120530	NA	8	NA	polyAselection	pairedEnd	101	1	90
2458	2997517	3056	7564	7561	8.200120299567943e-4	0.40401903754627183	0.4041793413569634	R4937504	NA	brain	dorsolateral prefrontal cortex	NA	NA	NA	NA	bulk cell	NA	NA	geneExpression (rnaSeq)	92393245	MAP	0	12	1	2	23	90+	NA	90+	NA	26	8.283333333333333	5	1	1	1	664_120530	0.0020288321199290974	0.0020296371055605993	control	664_120530	NA	8.2	NA	polyAselection	pairedEnd	101	1	90
1591	2769883	3214	9727	9725	5.743924923904729e-4	0.3304204790788527	0.3304884318766067	R2166876	NA	brain	dorsolateral prefrontal cortex	NA	NA	NA	NA	bulk cell	NA	NA	geneExpression (rnaSeq)	37527863	MAP	1	15	1	2	23	90+	88.610540725530456	90+	9	20	40.8	5	1	6	4	665_120530	0.0017380108862779552	0.0017383683178226912	other dementia	665_120530	NA	6.6	NA	polyAselection	pairedEnd	101	3	90
2933	5655114	5761	12151	12144	5.186456011320019e-4	0.47411735659616494	0.4743906455862978	R2237803	NA	brain	dorsolateral prefrontal cortex	NA	NA	NA	NA	bulk cell	NA	NA	geneExpression (rnaSeq)	20455807	ROS	0	18	1	2	33	84.172484599589325	NA	84.755646817248461	NA	30	5.833333333333332	2	3	2	2	666_120530	0.0010932880021084935	0.0010939181911742675	MCI	666_120530	NA	8.2	NA	polyAselection	pairedEnd	101	1	84.75564681724846
3809	3805554	5030	14923	14916	0.0010009055186183142	0.3370635931113047	0.3372217752748726	R9393519	NA	brain	dorsolateral prefrontal cortex	NA	NA	NA	NA	bulk cell	NA	NA	geneExpression (rnaSeq)	20779834	ROS	0	16	1	2	34	81.338809034907598	NA	82.034223134839152	NA	30	7.95	2	1	1	1	668_120530	0.002968092786423613	0.002969485696688092	control	668_120530	NA	7.3	NA	polyAselection	pairedEnd	101	3	82.03422313483915
2661	4787900	6236	14586	14583	5.557760187138411e-4	0.4275332510626628	0.42762120277034904	R3477250	NA	brain	dorsolateral prefrontal cortex	NA	NA	NA	NA	bulk cell	NA	NA	geneExpression (rnaSeq)	50401002	MAP	0	13	1	2	33	86.173853524982889	NA	86.294318959616703	NA	29	6.033333333333333	4	2	1	1	669_120530	0.0012996923798755525	0.0012999597512764732	control	669_120530	NA	7.4	NA	polyAselection	pairedEnd	101	2	86.2943189596167
1425	2268107	1772	4545	4545	6.282772373613766e-4	0.3898789878987899	0.3898789878987899	R7903817	NA	brain	dorsolateral prefrontal cortex	NA	NA	NA	NA	bulk cell	NA	NA	geneExpression (rnaSeq)	20177982	ROS	0	16	1	2	34	72.585900068446264	NA	75.852156057494867	NA	29	4.216666666666667	4	2	1	1	66_120417	0.001611467293345066	0.001611467293345066	control	66_120417	NA	7.2	NA	polyAselection	pairedEnd	101	3	75.85215605749487
2371	1611094	1436	3505	3501	0.0014716708025726618	0.40970042796005707	0.4101685232790631	R7295303	NA	brain	dorsolateral prefrontal cortex	NA	NA	NA	NA	bulk cell	NA	NA	geneExpression (rnaSeq)	20504017	ROS	0	20	1	2	34	88.454483230663925	NA	88.791238877481177	NA	28	5.5	4	2	1	1	670_120530	0.003587966211564686	0.0035920655731317406	control	670_120530	NA	5.6	NA	polyAselection	pairedEnd	101	4	88.79123887748118
2231	2685167	2878	8609	8606	8.308607993469308e-4	0.3343013125798583	0.33441784801301416	R3201576	NA	brain	dorsolateral prefrontal cortex	NA	NA	NA	NA	bulk cell	NA	NA	geneExpression (rnaSeq)	10394182	ROS	1	23	1	2	33	86.53251197809719	NA	86.896646132785762	NA	29	6.666666666666668	4	1	1	1	671_120530	0.0024844989712229626	0.0024853650526677298	control	671_120530	NA	6.8	NA	polyAselection	pairedEnd	101	3	86.89664613278576
4610	2385699	2884	7837	7836	0.0019323477102517962	0.3679979584024499	0.368044920877999	R8608442	NA	brain	dorsolateral prefrontal cortex	NA	NA	NA	NA	bulk cell	NA	NA	geneExpression (rnaSeq)	10248033	ROS	1	19	1	2	44	88.191649555099247	86.885694729637237	88.468172484599592	6	12	17.916666666666668	3	2	4	4	672_120530	0.005250303972792328	0.005250973996270224	AD	672_120530	NA	6.3	NA	polyAselection	pairedEnd	101	4	88.46817248459959
5897	4821639	6137	14952	14940	0.0012230281030993818	0.4104467629748529	0.4107764390896921	R2834233	NA	brain	dorsolateral prefrontal cortex	NA	NA	NA	NA	bulk cell	NA	NA	geneExpression (rnaSeq)	20260734	ROS	0	18	1	2	34	85.672826830937709	NA	86.811772758384663	NA	23	8.666666666666666	3	1	1	1	673_120530	0.002977356992065303	0.002979748443464552	control	673_120530	NA	7.5	NA	polyAselection	pairedEnd	101	2	86.81177275838466
4409	4215420	4566	13077	13069	0.0010459218772981102	0.3491626519844001	0.34937638686969164	R7366225	NA	brain	dorsolateral prefrontal cortex	NA	NA	NA	NA	bulk cell	NA	NA	geneExpression (rnaSeq)	50108598	MAP	0	13	1	2	33	90+	87.739904175222449	90+	18	16	8.166666666666666	4	2	6	4	674_120530	0.0029936822195376703	0.00299551475896351	other dementia	674_120530	NA	6.7	NA	polyAselection	pairedEnd	101	3	90
688	1553694	1869	5556	5556	4.4281563808574916e-4	0.3363930885529158	0.3363930885529158	R1042566	NA	brain	dorsolateral prefrontal cortex	NA	NA	NA	NA	bulk cell	NA	NA	geneExpression (rnaSeq)	20821943	ROS	0	20	1	2	34	88.544832306639293	NA	89.221081451060911	NA	26	4	3	2	2	2	675_120604	0.001316363662495678	0.001316363662495678	MCI	675_120604	NA	6.8	NA	polyAselection	pairedEnd	101	3	89.22108145106091
1259	2056123	2118	5472	5469	6.12317453771005e-4	0.38706140350877194	0.3872737246297312	R3877498	NA	brain	dorsolateral prefrontal cortex	NA	NA	NA	NA	bulk cell	NA	NA	geneExpression (rnaSeq)	44299049	MAP	1	20	1	2	34	90+	90+	90+	18	13	14.333333333333336	4	2	4	4	676_120604	0.0015810973345956687	0.0015819646397709816	AD	676_120604	NA	5.2	NA	polyAselection	pairedEnd	101	4	90
3222	3103723	3378	9040	9039	0.0010381081043636948	0.3736725663716814	0.37371390640557584	R5935442	NA	brain	dorsolateral prefrontal cortex	NA	NA	NA	NA	bulk cell	NA	NA	geneExpression (rnaSeq)	20254164	ROS	0	23	1	2	33	71.720739219712527	NA	71.958932238193015	NA	29	18.666666666666668	3	4	1	1	677_120604	0.002777815025264487	0.0027781223396825937	control	677_120604	NA	5.7	NA	polyAselection	pairedEnd	101	4	71.95893223819301
2848	4233507	4383	12234	12233	6.72728307759973e-4	0.3582638548307994	0.35829314150249325	R3922205	NA	brain	dorsolateral prefrontal cortex	NA	NA	NA	NA	bulk cell	NA	NA	geneExpression (rnaSeq)	27313862	MAP	0	16	1	2	22	90+	NA	90+	NA	28	4.833333333333333	3	3	1	1	678_120604	0.0018775919207911819	0.001877745406601759	control	678_120604	NA	6.5	NA	polyAselection	pairedEnd	101	3	90
2372	2159966	2782	8261	8255	0.0010981654340855365	0.33676310374046725	0.33700787401574805	R9330569	NA	brain	dorsolateral prefrontal cortex	NA	NA	NA	NA	bulk cell	NA	NA	geneExpression (rnaSeq)	50106280	MAP	0	12	1	2	33	90+	NA	90+	NA	30	6.916666666666668	2	4	2	2	679_120604	0.003258575003010821	0.0032609434403237303	MCI	679_120604	NA	7	NA	polyAselection	pairedEnd	101	3	90
1519	2188379	2755	7310	7307	6.94121082317094e-4	0.37688098495212036	0.3770357191733954	R2880377	NA	brain	dorsolateral prefrontal cortex	NA	NA	NA	NA	bulk cell	NA	NA	geneExpression (rnaSeq)	20207013	ROS	0	23	1	2	23	90+	NA	90+	NA	27	4.166666666666667	1	4	1	1	680_120604	0.0018409955529912906	0.0018417514017197668	control	680_120604	NA	7.7	NA	polyAselection	pairedEnd	101	2	90
1821	2059400	2352	6071	6066	8.842381276099835e-4	0.387415582276396	0.3877349159248269	R7551006	NA	brain	dorsolateral prefrontal cortex	NA	NA	NA	NA	bulk cell	NA	NA	geneExpression (rnaSeq)	51400993	MAP	0	16	1	2	33	88.799452429842574	NA	89.727583846680361	NA	27	6.55	3	4	2	2	681_120604	0.002280522313810442	0.0022824020717347833	MCI	681_120604	NA	8.2	NA	polyAselection	pairedEnd	101	1	89.72758384668036
3161	3028875	3422	10093	10091	0.0010436218067764434	0.3390468641632815	0.33911406203547717	R7090624	NA	brain	dorsolateral prefrontal cortex	NA	NA	NA	NA	bulk cell	NA	NA	geneExpression (rnaSeq)	60725338	MAP	0	18	1	2	23	90+	NA	90+	NA	29	7.533333333333333	4	1	1	1	682_120604	0.0030774949305029486	0.003078104878958107	control	682_120604	NA	7.1	NA	polyAselection	pairedEnd	101	6	90
488	2118066	2432	6351	6348	2.3039886386920898e-4	0.3829318217603527	0.38311279143037175	R9047934	NA	brain	dorsolateral prefrontal cortex	NA	NA	NA	NA	bulk cell	NA	NA	geneExpression (rnaSeq)	94430339	MAP	0	16	1	2	34	85.431895961670094	NA	86.603696098562622	NA	26	8	2	4	2	2	683_120604	6.013865081586097e-4	6.016707172834484e-4	MCI	683_120604	NA	6.1	NA	polyAselection	pairedEnd	101	4	86.60369609856262
5242	4466321	5361	13812	13811	0.0011736729178220733	0.3881407471763684	0.38816885091593656	R1710143	NA	brain	dorsolateral prefrontal cortex	NA	NA	NA	NA	bulk cell	NA	NA	geneExpression (rnaSeq)	84653463	MAP	0	12	1	2	33	88.668035592060235	NA	89.418206707734427	NA	25	5.916666666666668	4	1	2	2	684_120604	0.003023614375683763	0.003023833303666942	MCI	684_120604	NA	7.7	NA	polyAselection	pairedEnd	101	2	89.41820670773443
1343	2678584	3045	8450	8445	5.013843135029553e-4	0.3603550295857988	0.3605683836589698	R6802400	NA	brain	dorsolateral prefrontal cortex	NA	NA	NA	NA	bulk cell	NA	NA	geneExpression (rnaSeq)	50108462	MAP	0	18	1	2	23	90+	90+	90+	23	18	5.666666666666668	3	2	4	4	685_120604	0.001390538761094403	0.0013913620522495805	AD	685_120604	NA	6.9	NA	polyAselection	pairedEnd	101	3	90
2575	2230544	3053	8271	8265	0.0011544269021368779	0.3691210252690122	0.36938898971566847	R1022980	NA	brain	dorsolateral prefrontal cortex	NA	NA	NA	NA	bulk cell	NA	NA	geneExpression (rnaSeq)	30819298	MAP	0	10	1	2	33	89.111567419575636	NA	89.900068446269685	NA	8	8.083333333333334	3	3	4	4	687_120604	0.0031252336541635426	0.003127502426326275	AD	687_120604	NA	5.6	NA	polyAselection	pairedEnd	101	4	89.90006844626969
822	1377362	1286	3309	3306	5.967929999520824e-4	0.38863705046841945	0.38898971566848156	R2803490	NA	brain	dorsolateral prefrontal cortex	NA	NA	NA	NA	bulk cell	NA	NA	geneExpression (rnaSeq)	21001519	ROS	0	21	1	2	34	80.536618754277896	NA	81.18001368925394	NA	28	5.75	2	1	1	1	688_120604	0.001534212797699521	0.0015356050053199383	control	688_120604	NA	5.8	NA	polyAselection	pairedEnd	101	4	81.18001368925394
3005	2812928	3646	11144	11136	0.0010682818756825628	0.32717157214644654	0.3274066091954023	R9309271	NA	brain	dorsolateral prefrontal cortex	NA	NA	NA	NA	bulk cell	NA	NA	geneExpression (rnaSeq)	20674902	ROS	0	16	1	2	34	79.961670088980156	77.026694045174537	80.73648186173854	22	12	6	5	1	4	4	689_120604	0.00326285983752085	0.003265203846024816	AD	689_120604	NA	6.7	NA	polyAselection	pairedEnd	101	5	80.73648186173854
6856	3021752	3609	9534	9532	0.002268882423177018	0.37853996224040276	0.37861938732689887	R1020037	NA	brain	dorsolateral prefrontal cortex	NA	NA	NA	NA	bulk cell	NA	NA	geneExpression (rnaSeq)	20154287	ROS	0	20	1	2	23	89.073237508555778	87.00342231348391	90+	28	26	2.75	3	4	2	2	68_120417	0.005992515172547336	0.005993772519415265	MCI	68_120417	NA	8.8	NA	polyAselection	pairedEnd	101	1	90
2417	2030524	2070	5363	5362	0.001190333135683203	0.38597799738952077	0.38604998135024243	R1687970	NA	brain	dorsolateral prefrontal cortex	NA	NA	NA	NA	bulk cell	NA	NA	geneExpression (rnaSeq)	7311370	MAP	1	18	1	2	33	88.689938398357285	NA	89.46748802190281	NA	22	7.583333333333332	3	2	2	2	690_120604	0.0030833653495330117	0.003083940389695178	MCI	690_120604	NA	5.7	NA	polyAselection	pairedEnd	101	4	89.46748802190281
2547	1918973	2121	6281	6279	0.0013272724525045427	0.33768508199331315	0.3377926421404682	R6108690	NA	brain	dorsolateral prefrontal cortex	NA	NA	NA	NA	bulk cell	NA	NA	geneExpression (rnaSeq)	2525608	MAP	0	14	1	2	33	90+	NA	90+	NA	26	4.833333333333333	3	4	1	1	691_120605	0.003929252111869884	0.0039305036653375924	control	691_120605	NA	6.6	NA	polyAselection	pairedEnd	101	5	90
2548	3699605	4338	11201	11195	6.887221743942934e-4	0.3872868493884475	0.38749441715051364	R6887989	NA	brain	dorsolateral prefrontal cortex	NA	NA	NA	NA	bulk cell	NA	NA	geneExpression (rnaSeq)	20583594	ROS	0	16	1	2	33	90+	NA	90+	NA	26	4.416666666666667	3	3	2	2	693_120605	0.0017773731540673384	0.0017783257435201659	MCI	693_120605	NA	8.1	NA	polyAselection	pairedEnd	101	1	90
2749	4335550	4818	13647	13641	6.340602691700015e-4	0.35304462519234997	0.35319991202990986	R9817056	NA	brain	dorsolateral prefrontal cortex	NA	NA	NA	NA	bulk cell	NA	NA	geneExpression (rnaSeq)	10315029	ROS	1	14	1	2	33	86.762491444216295	NA	87.753593429158116	NA	30	6.416666666666668	3	3	1	1	694_120605	0.0017951880721768347	0.0017959776864597365	control	694_120605	NA	7.1	NA	polyAselection	pairedEnd	101	3	87.75359342915812
4657	3544773	4543	13065	13061	0.0013137653666398384	0.34772292384232684	0.34782941581808435	R5184427	NA	brain	dorsolateral prefrontal cortex	NA	NA	NA	NA	bulk cell	NA	NA	geneExpression (rnaSeq)	20139562	ROS	0	20	1	2	34	86.789869952087614	75.698836413415464	87.668720054757017	26	0	17.416666666666668	5	1	4	4	695_120605	0.0037770392810219967	0.0037781960191832463	AD	695_120605	NA	6.6	NA	polyAselection	pairedEnd	101	3	87.66872005475702
1609	2341060	2373	6814	6809	6.872954986202831e-4	0.348253595538597	0.3485093258922015	R7915228	NA	brain	dorsolateral prefrontal cortex	NA	NA	NA	NA	bulk cell	NA	NA	geneExpression (rnaSeq)	52311825	MAP	1	14	1	2	33	84.670773442847363	80.643394934976044	85.431895961670094	23	22	7.583333333333332	3	4	2	2	697_120605	0.0019721007375075885	0.001973548894900383	MCI	697_120605	NA	6.9	NA	polyAselection	pairedEnd	101	3	85.4318959616701
3513	3175846	3637	10498	10497	0.0011061619486587195	0.346446942274719	0.34647994665142423	R8781115	NA	brain	dorsolateral prefrontal cortex	NA	NA	NA	NA	bulk cell	NA	NA	geneExpression (rnaSeq)	50405330	MAP	1	20	1	2	24	88.802190280629702	NA	90+	NA	30	5.333333333333333	5	1	1	1	698_120605	0.0031925713431593564	0.003192875484470508	control	698_120605	NA	7.1	NA	polyAselection	pairedEnd	101	3	90
2774	2215135	2726	7828	7824	0.0012522938782512127	0.34823709759836485	0.3484151329243354	R4147686	NA	brain	dorsolateral prefrontal cortex	NA	NA	NA	NA	bulk cell	NA	NA	geneExpression (rnaSeq)	10551157	ROS	1	22	1	2	33	83.126625598904866	NA	85.18001368925394	NA	30	8.583333333333334	3	1	2	2	699_120605	0.0035942579983262975	0.003596095553540166	MCI	699_120605	NA	7.3	NA	polyAselection	pairedEnd	101	3	85.18001368925394
1822	2599758	2312	6379	6377	7.008344622845665e-4	0.3624392538015363	0.36255292457268307	R7516349	NA	brain	dorsolateral prefrontal cortex	NA	NA	NA	NA	bulk cell	NA	NA	geneExpression (rnaSeq)	20156469	ROS	0	20	1	2	23	90+	90+	90+	24	24	13	4	2	5	4	69_120417	0.0019330542240435472	0.0019336604822289144	ADplus	69_120417	NA	6.9	NA	polyAselection	pairedEnd	101	3	90
7083	7791766	9390	20118	20111	9.090365393416589e-4	0.46674619743513274	0.4669086569539058	R2667630	NA	brain	dorsolateral prefrontal cortex	NA	NA	NA	NA	bulk cell	NA	NA	geneExpression (rnaSeq)	10405008	ROS	1	24	1	2	33	81.448323066392888	81.448323066392888	81.642710472279262	11	11	4.333333333333333	3	2	6	4	700_120605	0.0019469258618423965	0.0019476035248642697	other dementia	700_120605	NA	7.8	NA	polyAselection	pairedEnd	101	2	81.64271047227926
3040	4581253	6025	18947	18943	6.635739174413637e-4	0.3179922942946113	0.3180594414823418	R1365120	NA	brain	dorsolateral prefrontal cortex	NA	NA	NA	NA	bulk cell	NA	NA	geneExpression (rnaSeq)	73549281	MAP	0	14	1	2	33	87.479808350444898	NA	87.723477070499655	NA	28	10	3	1	1	1	701_120605	0.0020863204511355608	0.002086760998134692	control	701_120605	NA	6.8	NA	polyAselection	pairedEnd	101	5	87.72347707049965
1506	1732936	2240	6162	6159	8.690453657838489e-4	0.3635183382018825	0.36369540509823023	R6476704	NA	brain	dorsolateral prefrontal cortex	NA	NA	NA	NA	bulk cell	NA	NA	geneExpression (rnaSeq)	20834164	ROS	0	17	1	2	33	78.806297056810408	NA	79.178644763860376	NA	30	3	2	2	1	1	702_120605	0.002389486789224431	0.0023906506892678913	control	702_120605	NA	8.8	NA	polyAselection	pairedEnd	101	1	79.17864476386038
1708	2244497	2625	8037	8035	7.609722802035378e-4	0.3266144083613289	0.3266957062850031	R3884524	NA	brain	dorsolateral prefrontal cortex	NA	NA	NA	NA	bulk cell	NA	NA	geneExpression (rnaSeq)	20173942	ROS	0	21	1	2	34	90+	NA	90+	NA	13	18.166666666666668	4	1	4	5	703_120605	0.0023292999129277815	0.002329879701331746	AD	703_120605	NA	6.7	NA	polyAselection	pairedEnd	101	5	90
5854	4934439	5871	18151	18141	0.0011863557336507756	0.323453253264283	0.3236315528361171	R1664857	NA	brain	dorsolateral prefrontal cortex	NA	NA	NA	NA	bulk cell	NA	NA	geneExpression (rnaSeq)	50402729	MAP	0	16	1	2	33	87.036276522929498	78.028747433264883	87.222450376454489	30	9	8.25	5	1	4	4	704_120605	0.003665760409497312	0.0036677811142046034	AD	704_120605	NA	6.9	NA	polyAselection	pairedEnd	101	5	87.22245037645449
991	2401455	2660	7581	7576	4.1266648760855397e-4	0.3508771929824561	0.3511087645195354	R7438391	NA	brain	dorsolateral prefrontal cortex	NA	NA	NA	NA	bulk cell	NA	NA	geneExpression (rnaSeq)	20898476	ROS	0	16	1	2	33	90+	86.513347022587268	90+	NA	10	7.083333333333332	5	1	4	4	705_120605	0.0011753238007978966	0.0011760994896843789	AD	705_120605	NA	7.3	NA	polyAselection	pairedEnd	101	3	90
8594	3686171	4027	10675	10669	0.0023314165295098897	0.37723653395784545	0.3774486831005717	R1489314	NA	brain	dorsolateral prefrontal cortex	NA	NA	NA	NA	bulk cell	NA	NA	geneExpression (rnaSeq)	50108048	MAP	0	12	1	2	33	90+	89.924709103353862	90+	28	0	7	5	1	4	4	706_120605	0.0061767774902758915	0.006180251167747224	AD	706_120605	NA	6.1	NA	polyAselection	pairedEnd	101	4	90
3721	2518610	3178	9210	9206	0.0014774022178900266	0.3450597176981542	0.3452096458831197	R8209563	NA	brain	dorsolateral prefrontal cortex	NA	NA	NA	NA	bulk cell	NA	NA	geneExpression (rnaSeq)	20925996	ROS	0	15	1	2	33	90+	89.667351129363453	90+	21	0	3.9166666666666665	5	2	4	4	707_120531	0.0042797246123019465	0.004281584149391802	AD	707_120531	NA	7.2	NA	polyAselection	pairedEnd	101	3	90
4261	2698947	3079	9130	9126	0.0015787638660559099	0.33723986856516974	0.3373876835415297	R7959406	NA	brain	dorsolateral prefrontal cortex	NA	NA	NA	NA	bulk cell	NA	NA	geneExpression (rnaSeq)	20594407	ROS	0	7	1	2	33	90+	87.00342231348391	90+	17	2	6.866666666666665	5	1	4	4	708_120531	0.004679376109654509	0.00468142711824958	AD	708_120531	NA	7.2	NA	polyAselection	pairedEnd	101	3	90
1620	2056752	2184	5479	5478	7.876496534341525e-4	0.39861288556305896	0.39868565169769987	R2721311	NA	brain	dorsolateral prefrontal cortex	NA	NA	NA	NA	bulk cell	NA	NA	geneExpression (rnaSeq)	16513683	MAP	0	11	1	2	34	90+	90+	90+	15.555555555555555	19.615384615384613	7.083333333333332	4	1	5	4	709_120531	0.00197561575160819	0.001975976397053902	ADplus	709_120531	NA	5.8	NA	polyAselection	pairedEnd	101	4	90
1822	1339721	1102	3156	3152	0.0013599846535211435	0.34917617237008874	0.3496192893401015	R6411801	NA	brain	dorsolateral prefrontal cortex	NA	NA	NA	NA	bulk cell	NA	NA	geneExpression (rnaSeq)	15144878	ROS	1	19	1	2	33	85.653661875427787	81.51403148528405	86.19301848049281	23	7	3.6666666666666665	5	1	4	4	70_120417	0.003889901658710204	0.0038948380821349623	AD	70_120417	NA	5.8	NA	polyAselection	pairedEnd	101	5	86.19301848049281
3355	2183038	2281	5874	5873	0.0015368491066119784	0.3883214164113041	0.38838753618253025	R3740754	NA	brain	dorsolateral prefrontal cortex	NA	NA	NA	NA	bulk cell	NA	NA	geneExpression (rnaSeq)	23004922	MAP	1	14	1	2	33	86.954140999315541	NA	87.156741957563312	NA	26	6	4	2	2	2	710_120531	0.003956999036883888	0.003957672798000333	MCI	710_120531	NA	6.2	NA	polyAselection	pairedEnd	101	4	87.15674195756331
1034	2273569	2378	6733	6733	4.5479156339658044e-4	0.35318580127729093	0.35318580127729093	R5546461	NA	brain	dorsolateral prefrontal cortex	NA	NA	NA	NA	bulk cell	NA	NA	geneExpression (rnaSeq)	76867532	MAP	0	14	1	2	33	90+	90+	90+	17.586206896551722	24.444444444444446	8.166666666666666	3	1	4	4	711_120531	0.001287683598128333	0.001287683598128333	AD	711_120531	NA	6.5	NA	polyAselection	pairedEnd	101	3	90
5821	4863684	6173	13209	13202	0.0011968293992784072	0.467332879097585	0.4675806695955158	R5437670	NA	brain	dorsolateral prefrontal cortex	NA	NA	NA	NA	bulk cell	NA	NA	geneExpression (rnaSeq)	15161351	ROS	1	14	1	2	33	90+	NA	90+	NA	30	7.4833333333333325	3	4	1	1	713_120531	0.0025596212099908526	0.0025609783792432334	control	713_120531	NA	7.6	NA	polyAselection	pairedEnd	101	2	90
2239	3190950	3420	9080	9077	7.016719158871183e-4	0.3766519823788546	0.3767764679960339	R2983626	NA	brain	dorsolateral prefrontal cortex	NA	NA	NA	NA	bulk cell	NA	NA	geneExpression (rnaSeq)	89377194	MAP	0	16	1	2	33	87.351129363449687	87.351129363449687	89.938398357289529	20	20	16.5	4	4	4	4	714_120531	0.0018623029182770095	0.0018629184199576124	AD	714_120531	NA	5.2	NA	polyAselection	pairedEnd	101	4	89.93839835728953
2466	2886820	3187	8472	8463	8.542271426690961e-4	0.376180358829084	0.3765804088384734	R7412731	NA	brain	dorsolateral prefrontal cortex	NA	NA	NA	NA	bulk cell	NA	NA	geneExpression (rnaSeq)	20263921	ROS	0	20	1	2	33	90+	89.092402464065714	90+	26	15	17.583333333333332	5	1	4	4	715_120531	0.0022683791366201944	0.0022707914504840232	AD	715_120531	NA	6.2	NA	polyAselection	pairedEnd	101	4	90
2840	3293543	3346	8471	8470	8.622932811261307e-4	0.394994687758234	0.3950413223140496	R7096488	NA	brain	dorsolateral prefrontal cortex	NA	NA	NA	NA	bulk cell	NA	NA	geneExpression (rnaSeq)	32705437	MAP	1	16	1	2	33	90+	NA	90+	NA	24	13.466666666666667	4	1	2	2	716_120531	0.0021827926154029667	0.0021830503240942776	MCI	716_120531	NA	5	NA	polyAselection	pairedEnd	101	4	90
12044	6269365	7923	19641	19634	0.001921087701864543	0.40339086604551705	0.4035346847305694	R6698302	NA	brain	dorsolateral prefrontal cortex	NA	NA	NA	NA	bulk cell	NA	NA	geneExpression (rnaSeq)	77239958	MAP	1	13	1	2	33	84.457221081451067	NA	85.01848049281314	NA	28	5.666666666666668	2	3	1	1	718_120531	0.004760650755825878	0.0047623480439633326	control	718_120531	NA	8.3	NA	polyAselection	pairedEnd	101	1	85.01848049281314
1615	2034785	2098	5463	5463	7.936956484346012e-4	0.38403807431814024	0.38403807431814024	R5449861	NA	brain	dorsolateral prefrontal cortex	NA	NA	NA	NA	bulk cell	NA	NA	geneExpression (rnaSeq)	50108200	MAP	0	13	1	2	23	90+	90+	90+	8.181818181818182	8.275862068965516	5.833333333333332	4	2	4	4	720_120531	0.00206671083288762	0.00206671083288762	AD	720_120531	NA	5.8	NA	polyAselection	pairedEnd	101	4	90
3313	2087844	2183	5374	5369	0.0015868043781048775	0.4062151097878675	0.4065934065934066	R1845714	NA	brain	dorsolateral prefrontal cortex	NA	NA	NA	NA	bulk cell	NA	NA	geneExpression (rnaSeq)	21406920	ROS	0	13	1	2	33	72.043805612594113	NA	72.399726214921287	NA	0	3	5	1	4	4	721_120531	0.003902681038041726	0.003906315496076781	AD	721_120531	NA	5.8	NA	polyAselection	pairedEnd	101	4	72.39972621492129
3927	2670270	3596	9711	9705	0.001470637800671842	0.3703017196993101	0.37053065430190624	R3292822	NA	brain	dorsolateral prefrontal cortex	NA	NA	NA	NA	bulk cell	NA	NA	geneExpression (rnaSeq)	20399274	ROS	0	16	1	2	33	82.888432580424364	NA	83.43052703627653	NA	29	9.783333333333331	4	1	1	1	722_120531	0.003969004409210297	0.003971458198644121	control	722_120531	NA	9.5	NA	polyAselection	pairedEnd	101	1	83.43052703627653
3797	4794253	4682	11565	11559	7.919899095854975e-4	0.404842196281885	0.4050523401678346	R8615683	NA	brain	dorsolateral prefrontal cortex	NA	NA	NA	NA	bulk cell	NA	NA	geneExpression (rnaSeq)	74753465	MAP	0	18	1	2	33	90+	89.678302532511978	90+	27	12	7.75	4	2	4	4	724_120605	0.0019552779506404883	0.0019562928885852797	AD	724_120605	NA	7.4	NA	polyAselection	pairedEnd	101	2	90
2876	3232632	3314	9217	9213	8.896775135555176e-4	0.35955299989150485	0.3597091066970585	R1748114	NA	brain	dorsolateral prefrontal cortex	NA	NA	NA	NA	bulk cell	NA	NA	geneExpression (rnaSeq)	50105437	MAP	0	15	1	2	33	79.589322381930188	NA	80.05749486652978	NA	30	7.833333333333332	3	4	1	1	72_120417	0.0024733249645102545	0.0024743988058060365	control	72_120417	NA	7.8	NA	polyAselection	pairedEnd	101	6	80.05749486652978
2867	3141530	2356	6086	6083	9.126126441574647e-4	0.3871179756818929	0.3873088936380076	R5499256	NA	brain	dorsolateral prefrontal cortex	NA	NA	NA	NA	bulk cell	NA	NA	geneExpression (rnaSeq)	20185860	ROS	0	19	1	2	33	90+	NA	90+	NA	17	8.083333333333334	4	2	4	4	73_120417	0.0023562914747070705	0.0023574535451368122	AD	73_120417	NA	6.4	NA	polyAselection	pairedEnd	101	5	90
4170	2386305	2925	8143	8142	0.0017474715092999427	0.35920422448728967	0.3592483419307296	R3442506	NA	brain	dorsolateral prefrontal cortex	NA	NA	NA	NA	bulk cell	NA	NA	geneExpression (rnaSeq)	20240514	ROS	0	20	1	2	33	88.947296372347708	NA	89.735797399041758	NA	30	2.75	3	4	1	1	74_120417	0.0048642437705026095	0.004864841196659636	control	74_120417	NA	8.8	NA	polyAselection	pairedEnd	101	1	89.73579739904176
2842	4036044	4661	13349	13344	7.041548605515698e-4	0.3491647314405573	0.3492955635491607	R2645101	NA	brain	dorsolateral prefrontal cortex	NA	NA	NA	NA	bulk cell	NA	NA	geneExpression (rnaSeq)	50401264	MAP	0	14	1	2	33	85.787816563997268	NA	86.190280629705683	NA	29	5.833333333333332	4	1	2	2	75_120417	0.002015928440077268	0.0020166838089472013	MCI	75_120417	NA	7.3	NA	polyAselection	pairedEnd	101	3	86.19028062970568
5185	1067563	2814	9256	9255	0.004856856223005106	0.304019014693172	0.30405186385737437	R4480046	NA	brain	dorsolateral prefrontal cortex	NA	NA	NA	NA	bulk cell	NA	NA	geneExpression (rnaSeq)	52940446	MAP	0	14	1	2	33	85.735797399041758	NA	87.370294318959623	NA	26	4.25	5	1	2	2	763_130520	0.015973775530885664	0.015975501492585382	MCI	763_130520	NA	5.6	NA	polyAselection	pairedEnd	101	7	87.37029431895962
5659	2389996	5502	18447	18441	0.002367786389600652	0.2982598796552285	0.29835692207580933	R1609849	NA	brain	dorsolateral prefrontal cortex	NA	NA	NA	NA	bulk cell	NA	NA	geneExpression (rnaSeq)	70153803	MAP	0	11	1	2	34	90+	86.984257357973988	90+	17	9	5	4	1	4	4	767_130523	0.007936086661327812	0.007938668762079831	AD	767_130523	NA	6	NA	polyAselection	pairedEnd	101	7	90
1098	808158	1306	2934	2933	0.0013586452154157973	0.4451261077027948	0.4452778724855097	R2347173	NA	brain	dorsolateral prefrontal cortex	NA	NA	NA	NA	bulk cell	NA	NA	geneExpression (rnaSeq)	32383679	MAP	0	12	1	2	23	88.366872005475699	NA	90+	NA	27	8.25	4	1	1	1	768_130523	0.00305123002818877	0.0030522703384609105	control	768_130523	NA	7.1	NA	polyAselection	pairedEnd	101	8	90
9910	1465577	3608	11878	11875	0.006761841923010528	0.3037548408823034	0.3038315789473684	R5573393	NA	brain	dorsolateral prefrontal cortex	NA	NA	NA	NA	bulk cell	NA	NA	geneExpression (rnaSeq)	87645445	MAP	0	12	1	2	34	90+	NA	90+	NA	3	6.683333333333334	5	1	4	4	769_130523	0.022255230830307657	0.02226085320441215	AD	769_130523	NA	5.9	NA	polyAselection	pairedEnd	101	7	90
3279	2144389	2307	6173	6173	0.0015291068924528153	0.3737242831686376	0.3737242831686376	R9137173	NA	brain	dorsolateral prefrontal cortex	NA	NA	NA	NA	bulk cell	NA	NA	geneExpression (rnaSeq)	20390027	ROS	0	14	1	2	34	86.272416153319639	NA	87.241615331964411	NA	2	5	5	1	4	4	76_120417	0.004091537428310026	0.004091537428310026	AD	76_120417	NA	6.7	NA	polyAselection	pairedEnd	101	3	87.24161533196441
2632	1233230	2447	8600	8594	0.002134232868159224	0.2845348837209302	0.28473353502443566	R3218482	NA	brain	dorsolateral prefrontal cortex	NA	NA	NA	NA	bulk cell	NA	NA	geneExpression (rnaSeq)	34287534	MAP	0	13	1	2	23	90+	90+	90+	NA	13.928571428571427	6.333333333333332	4	4	5	5	770_130523	0.007495544449922505	0.007500777550539161	ADplus	770_130523	NA	5.2	NA	polyAselection	pairedEnd	101	7	90
985	1064053	1400	3113	3113	9.25705768415671e-4	0.4497269514937359	0.4497269514937359	R3341095	NA	brain	dorsolateral prefrontal cortex	NA	NA	NA	NA	bulk cell	NA	NA	geneExpression (rnaSeq)	55897318	MAP	0	14	1	2	33	90+	90+	90+	16	16	7.349999999999999	4	2	4	4	775_130528	0.002058372897912846	0.002058372897912846	AD	775_130528	NA	7.5	NA	polyAselection	pairedEnd	101	8	90
1009	1215533	1702	3788	3784	8.300885290650274e-4	0.44931362196409713	0.44978858350951373	R1327471	NA	brain	dorsolateral prefrontal cortex	NA	NA	NA	NA	bulk cell	NA	NA	geneExpression (rnaSeq)	76755449	MAP	0	12	1	2	33	74.850102669404521	72.83504449007529	77.314168377823407	23	23	5.25	4	2	4	4	776_130528	0.0018455082220811187	0.0018474590764384982	AD	776_130528	NA	7.6	NA	polyAselection	pairedEnd	101	8	77.3141683778234
3321	972472	1542	3438	3438	0.003415008349854803	0.44851657940663175	0.44851657940663175	R3710945	NA	brain	dorsolateral prefrontal cortex	NA	NA	NA	NA	bulk cell	NA	NA	geneExpression (rnaSeq)	33646937	MAP	0	14	1	2	33	90+	NA	90+	NA	24	4.583333333333333	4	4	2	2	777_130528	0.0076140069434505915	0.0076140069434505915	MCI	777_130528	NA	8	NA	polyAselection	pairedEnd	101	8	90
4815	1249950	3161	10479	10474	0.0038521540861634466	0.3016509208893978	0.3017949207561581	R2169533	NA	brain	dorsolateral prefrontal cortex	NA	NA	NA	NA	bulk cell	NA	NA	geneExpression (rnaSeq)	83173570	MAP	0	14	1	2	33	87.813826146475023	NA	88.39151266255989	NA	28	10.216666666666667	4	3	1	1	778_130528	0.012764144858739621	0.012770238111011313	control	778_130528	NA	5.2	NA	polyAselection	pairedEnd	101	7	88.39151266255989
3636	5527478	5939	12860	12857	6.578045177203781e-4	0.46181959564541214	0.4619273547483861	R3857147	NA	brain	dorsolateral prefrontal cortex	NA	NA	NA	NA	bulk cell	NA	NA	geneExpression (rnaSeq)	50104008	MAP	0	18	1	2	33	87.953456536618759	NA	88.032854209445588	NA	17	4.416666666666667	5	1	4	2	77_120417	0.0014240432201264356	0.0014243755005698033	AD	77_120417	NA	7.8	NA	polyAselection	pairedEnd	101	2	88.03285420944559
12187	3133177	6389	22487	22480	0.0038896621544202577	0.2841197136123093	0.2842081850533808	R9950567	NA	brain	dorsolateral prefrontal cortex	NA	NA	NA	NA	bulk cell	NA	NA	geneExpression (rnaSeq)	21135680	ROS	0	21	1	2	33	90+	90+	90+	17	5	23.91666666666667	4	1	4	4	781_130528	0.013685961062978149	0.013690222705657904	AD	781_130528	NA	5.4	NA	polyAselection	pairedEnd	101	7	90
3242	1314034	3580	12405	12401	0.0024672116551017705	0.28859330914953646	0.2886863962583663	R9891381	NA	brain	dorsolateral prefrontal cortex	NA	NA	NA	NA	bulk cell	NA	NA	geneExpression (rnaSeq)	3889845	MAP	0	13	1	2	34	90+	NA	90+	NA	22	6.916666666666668	2	1	2	2	786_130530	0.008546338473440518	0.008549095134507672	MCI	786_130530	NA	6.1	NA	polyAselection	pairedEnd	101	7	90
1505	781254	1197	2567	2564	0.001926390136882499	0.4663030775223997	0.4668486739469579	R1408411	NA	brain	dorsolateral prefrontal cortex	NA	NA	NA	NA	bulk cell	NA	NA	geneExpression (rnaSeq)	4127190	MAP	0	20	1	2	23	87.750855578370974	NA	88.637919233401774	NA	29	18.166666666666668	2	4	1	1	787_130530	0.00412636951626293	0.004131197561718776	control	787_130530	NA	8	NA	polyAselection	pairedEnd	101	8	88.63791923340177
3241	2387017	2669	7927	7926	0.0013577615911407417	0.3366973634414028	0.336739843552864	R5489358	NA	brain	dorsolateral prefrontal cortex	NA	NA	NA	NA	bulk cell	NA	NA	geneExpression (rnaSeq)	20366419	ROS	0	18	1	2	33	90+	90+	90+	22	19	6.416666666666668	4	2	4	4	78_120417	0.0040320788203003066	0.004032587535770948	AD	78_120417	NA	7.4	NA	polyAselection	pairedEnd	101	6	90
3846	1117522	2917	10523	10519	0.003441542985283511	0.2772023187304001	0.27730772887156574	R1067972	NA	brain	dorsolateral prefrontal cortex	NA	NA	NA	NA	bulk cell	NA	NA	geneExpression (rnaSeq)	20254740	ROS	0	21	1	2	33	81.262149212867897	NA	81.67556468172485	NA	23	20.83333333333333	3	4	3	3	790_130530	0.012410555592114245	0.012415274883146516	MCIplus	790_130530	NA	5.7	NA	polyAselection	pairedEnd	101	7	81.67556468172485
4930	1098167	2999	10708	10708	0.0044892989864018865	0.2800709749719836	0.2800709749719836	R4637403	NA	brain	dorsolateral prefrontal cortex	NA	NA	NA	NA	bulk cell	NA	NA	geneExpression (rnaSeq)	91444029	MAP	1	16	1	2	33	86.98699520876113	NA	87.687885010266939	NA	17	5.8	3	2	4	4	791_130530	0.016029147564652017	0.016029147564652017	AD	791_130530	NA	NA	NA	polyAselection	pairedEnd	101	7	87.68788501026694
2120	442749	730	2258	2256	0.004788266037867956	0.3232949512843224	0.32358156028368795	R4240155	NA	brain	dorsolateral prefrontal cortex	NA	NA	NA	NA	bulk cell	NA	NA	geneExpression (rnaSeq)	70421820	ROS	0	18	1	2	33	86.168377823408619	NA	90+	NA	22	7.75	5	1	2	2	792_130530	0.014797709837575493	0.014810828374665543	MCI	792_130530	NA	6.2	NA	polyAselection	pairedEnd	101	7	90
4498	1956967	4782	16514	16508	0.0022984547005647006	0.28957248395300955	0.28967773200872304	R8627329	NA	brain	dorsolateral prefrontal cortex	NA	NA	NA	NA	bulk cell	NA	NA	geneExpression (rnaSeq)	21131938	ROS	0	18	1	1	34	90+	NA	90+	NA	27	4.466666666666667	4	2	5	6	793_130530	0.007934523253225027	0.007937407136161746	ADplus	793_130530	NA	5.9	NA	polyAselection	pairedEnd	101	7	90
4682	948624	2620	8899	8896	0.004935569835888613	0.2944151028205416	0.29451438848920863	R1627792	NA	brain	dorsolateral prefrontal cortex	NA	NA	NA	NA	bulk cell	NA	NA	geneExpression (rnaSeq)	20964295	ROS	0	16	1	2	34	84.755646817248461	83.397672826830942	86.061601642710471	25	19	19.416666666666668	5	1	4	2	796_130701	0.016758331778650805	0.016763983194493425	AD	796_130701	NA	5.9	NA	polyAselection	pairedEnd	101	7	86.06160164271047
7871	2313077	5629	20390	20381	0.003402826624448732	0.27606669936243255	0.2761886070359649	R9537646	NA	brain	dorsolateral prefrontal cortex	NA	NA	NA	NA	bulk cell	NA	NA	geneExpression (rnaSeq)	20920239	ROS	0	17	1	2	24	90+	89.64544832306639	90+	18.888888888888886	14.4	10.116666666666667	4	1	5	5	797_130701	0.012320662539152533	0.012326103192842362	ADplus	797_130701	NA	6.3	NA	polyAselection	pairedEnd	101	7	90
8965	2562785	5756	20993	20981	0.0034981475231047475	0.2741866336397847	0.274343453600877	R7202764	NA	brain	dorsolateral prefrontal cortex	NA	NA	NA	NA	bulk cell	NA	NA	geneExpression (rnaSeq)	17615774	MAP	0	12	1	2	33	90+	NA	90+	NA	24.82758620689655	8	5	1	2	1	799_130701	0.01275097866265822	0.01275827153449235	MCI	799_130701	NA	5.3	NA	polyAselection	pairedEnd	101	7	90
1660	1371463	1457	4225	4221	0.0012103862809277391	0.34485207100591714	0.3451788675669273	R7698313	NA	brain	dorsolateral prefrontal cortex	NA	NA	NA	NA	bulk cell	NA	NA	geneExpression (rnaSeq)	20998065	ROS	0	20	1	2	33	81.727583846680361	NA	81.8590006844627	NA	28	8.5	1	4	1	1	79_120417	0.003506548038295118	0.0035098709930814673	control	79_120417	NA	7	NA	polyAselection	pairedEnd	101	5	81.8590006844627
786	1052907	1327	2863	2861	7.465046770512495e-4	0.4634998253580161	0.46382383781894443	R2500527	NA	brain	dorsolateral prefrontal cortex	NA	NA	NA	NA	bulk cell	NA	NA	geneExpression (rnaSeq)	79590778	ROS	0	19	1	2	33	87.553730321697472	NA	88.290212183435997	NA	28	19.08333333333333	4	3	2	2	803_130701	0.001609457333115015	0.0016105824343615126	MCI	803_130701	NA	7	NA	polyAselection	pairedEnd	101	8	88.290212183436
205	226769	298	603	602	9.040036336536299e-4	0.494195688225539	0.4950166112956811	R6913259	NA	brain	dorsolateral prefrontal cortex	NA	NA	NA	NA	bulk cell	NA	NA	geneExpression (rnaSeq)	20254588	ROS	0	18	1	2	33	85.201916495550989	NA	86.086242299794662	NA	30	12.916666666666664	5	1	1	1	805_130701	0.0018262086827499503	0.0018292422519903986	control	805_130701	NA	6.6	NA	polyAselection	pairedEnd	101	8	86.08624229979466
2848	682092	1830	6531	6531	0.004175389830110894	0.2802021129995407	0.2802021129995407	R1571066	NA	brain	dorsolateral prefrontal cortex	NA	NA	NA	NA	bulk cell	NA	NA	geneExpression (rnaSeq)	11371707	ROS	1	21	1	2	33	90+	87.331964407939765	90+	19	24	2.333333333333333	4	1	4	4	807_130701	0.014901350262543304	0.014901350262543304	AD	807_130701	NA	5.2	NA	polyAselection	pairedEnd	101	7	90
4620	1112327	2930	9349	9343	0.00415345487433102	0.3134025029414911	0.31360376752649044	R3727306	NA	brain	dorsolateral prefrontal cortex	NA	NA	NA	NA	bulk cell	NA	NA	geneExpression (rnaSeq)	50500550	MAP	0	20	1	2	34	85.470225872689937	NA	86.87200547570157	NA	26	5.416666666666668	5	1	2	2	809_130702	0.013244276071970894	0.013252781440314233	MCI	809_130702	NA	6.3	NA	polyAselection	pairedEnd	101	7	86.87200547570157
5237	5129264	5194	10579	10574	0.0010210041830562826	0.4909726817279516	0.4912048420654435	R6515859	NA	brain	dorsolateral prefrontal cortex	NA	NA	NA	NA	bulk cell	NA	NA	geneExpression (rnaSeq)	20244554	ROS	0	19	1	2	33	90+	NA	90+	NA	29	3.083333333333333	4	1	2	2	80_120417	0.002078571088108805	0.0020795539569796713	MCI	80_120417	NA	7.8	NA	polyAselection	pairedEnd	101	2	90
3265	1634605	2715	5889	5885	0.0019974244542259444	0.4610290371879776	0.4613423959218352	R1412995	NA	brain	dorsolateral prefrontal cortex	NA	NA	NA	NA	bulk cell	NA	NA	geneExpression (rnaSeq)	50103255	MAP	0	10	1	2	33	78.934976043805619	NA	90+	NA	29	14.5	5	1	2	2	810_130702	0.004329592233193253	0.004332535031652518	MCI	810_130702	NA	6.6	NA	polyAselection	pairedEnd	101	8	90
20896	3223321	8016	28679	28666	0.006482754897821222	0.2795076536838802	0.2796344101025605	R9557117	NA	brain	dorsolateral prefrontal cortex	NA	NA	NA	NA	bulk cell	NA	NA	geneExpression (rnaSeq)	24747976	MAP	0	12	1	2	33	85.084188911704317	NA	90+	NA	26	21.75	5	2	2	2	811_130702	0.023182965556504884	0.023193479006314226	MCI	811_130702	NA	6	NA	polyAselection	pairedEnd	101	7	90
1454	1088046	1286	2705	2703	0.001336340559130772	0.4754158964879852	0.47576766555678873	R8760165	NA	brain	dorsolateral prefrontal cortex	NA	NA	NA	NA	bulk cell	NA	NA	geneExpression (rnaSeq)	10438999	ROS	1	27	1	2	33	83.030800821355243	NA	83.304585900068446	NA	28	5.583333333333332	4	4	1	1	812_130702	0.002808809122340962	0.0028108874124795785	control	812_130702	NA	6.9	NA	polyAselection	pairedEnd	101	8	83.30458590006845
798	686822	955	2091	2091	0.0011618730908444983	0.4567192730750837	0.4567192730750837	R3863249	NA	brain	dorsolateral prefrontal cortex	NA	NA	NA	NA	bulk cell	NA	NA	geneExpression (rnaSeq)	81086436	MAP	0	13	1	2	33	86.844626967830251	NA	88.197125256673516	NA	23	9.416666666666666	5	2	2	2	813_130702	0.002543954589482561	0.002543954589482561	MCI	813_130702	NA	7.5	NA	polyAselection	pairedEnd	101	8	88.19712525667352
4074	1006248	2536	9782	9779	0.004048703699286856	0.25925168677162136	0.2593312199611412	R9324027	NA	brain	dorsolateral prefrontal cortex	NA	NA	NA	NA	bulk cell	NA	NA	geneExpression (rnaSeq)	20927178	ROS	0	16	1	2	33	90+	NA	90+	NA	27	3.083333333333333	4	3	1	1	815_130702	0.015612095218977193	0.015616884694962153	control	815_130702	NA	6.4	NA	polyAselection	pairedEnd	101	7	90
3929	3679463	3643	8938	8933	0.001067818863785286	0.4075855896173641	0.4078137243927012	R9907075	NA	brain	dorsolateral prefrontal cortex	NA	NA	NA	NA	bulk cell	NA	NA	geneExpression (rnaSeq)	11616707	ROS	1	19	1	2	34	72.933607118412041	72.933607118412041	73.790554414784395	14	14	3	2	3	5	4	81_120417	0.0026183985479533243	0.0026198641242143527	ADplus	81_120417	NA	8.3	NA	polyAselection	pairedEnd	101	1	73.7905544147844
4929	2330426	5343	19663	19653	0.002115063941099181	0.2717286273712048	0.2718668905510609	R9170872	NA	brain	dorsolateral prefrontal cortex	NA	NA	NA	NA	bulk cell	NA	NA	geneExpression (rnaSeq)	33501827	MAP	1	16	1	2	24	86.562628336755651	84.648870636550313	87.129363449691994	21	15	9.5	5	1	4	4	820_130725	0.007779777584582109	0.007783736154563578	AD	820_130725	NA	5.1	NA	polyAselection	pairedEnd	101	7	87.129363449692
2092	1712245	2207	5058	5055	0.0012217877698577015	0.43633847370502177	0.436597428288823	R3864948	NA	brain	dorsolateral prefrontal cortex	NA	NA	NA	NA	bulk cell	NA	NA	geneExpression (rnaSeq)	89546375	MAP	1	13	1	2	33	85.065023956194381	NA	85.694729637234772	NA	25	5.833333333333332	5	2	2	2	821_130725	0.0027984309817085094	0.002800091771608633	MCI	821_130725	NA	6.8	NA	polyAselection	pairedEnd	101	8	85.69472963723477
6998	1924797	4877	17679	17672	0.003635708077267369	0.2758640194581142	0.2759732910819375	R4536332	NA	brain	dorsolateral prefrontal cortex	NA	NA	NA	NA	bulk cell	NA	NA	geneExpression (rnaSeq)	19785885	MAP	1	14	1	2	33	90+	NA	90+	NA	27	6.666666666666668	4	4	1	1	824_130725	0.013174130232001013	0.013179348595039943	control	824_130725	NA	5.1	NA	polyAselection	pairedEnd	101	7	90
2565	1544197	2383	5354	5351	0.0016610574946072296	0.44508778483376915	0.44533732012707905	R2928383	NA	brain	dorsolateral prefrontal cortex	NA	NA	NA	NA	bulk cell	NA	NA	geneExpression (rnaSeq)	36773029	MAP	0	12	1	2	23	90+	NA	90+	NA	29	6.083333333333332	4	2	1	1	826_130725	0.0037298861324562677	0.0037319772665241743	control	826_130725	NA	8.1	NA	polyAselection	pairedEnd	101	8	90
1531	1255548	1680	3779	3776	0.0012193878688827508	0.4445620534532945	0.4449152542372881	R1224782	NA	brain	dorsolateral prefrontal cortex	NA	NA	NA	NA	bulk cell	NA	NA	geneExpression (rnaSeq)	10459674	ROS	1	14	1	1	23	89.96303901437372	NA	90+	NA	29	6.5	4	4	1	1	829_130725	0.0027407194005364685	0.0027428968788737592	control	829_130725	NA	7.4	NA	polyAselection	pairedEnd	101	8	90
3806	2608326	2832	8217	8213	0.0014591734315419162	0.34465133260313985	0.3448191890904663	R3185659	NA	brain	dorsolateral prefrontal cortex	NA	NA	NA	NA	bulk cell	NA	NA	geneExpression (rnaSeq)	11440263	ROS	1	12	1	2	34	77.111567419575636	NA	77.177275838466798	NA	29	2.5	1	4	1	1	82_120417	0.004231706000442711	0.004233766979865793	control	82_120417	NA	7	NA	polyAselection	pairedEnd	101	5	77.1772758384668
706	860045	1385	3138	3137	8.208872791539977e-4	0.441363926067559	0.44150462225055787	R7868788	NA	brain	dorsolateral prefrontal cortex	NA	NA	NA	NA	bulk cell	NA	NA	geneExpression (rnaSeq)	50107295	MAP	1	12	1	2	33	90+	NA	90+	NA	27	5.833333333333332	4	2	1	1	831_130725	0.0018592948698238922	0.0018598875682203932	control	831_130725	NA	8.1	NA	polyAselection	pairedEnd	101	8	90
5822	2080641	4409	16059	16054	0.002798176138987937	0.27455009651908585	0.2746356048336863	R2658091	NA	brain	dorsolateral prefrontal cortex	NA	NA	NA	NA	bulk cell	NA	NA	geneExpression (rnaSeq)	61709892	MAP	1	25	1	2	33	90+	NA	90+	NA	24	18.166666666666668	4	2	2	1	833_130729	0.010188686717013458	0.010191859971877361	MCI	833_130729	NA	5.8	NA	polyAselection	pairedEnd	101	7	90
3007	1645610	2117	4819	4818	0.0018272859304452453	0.4393027599086948	0.4393939393939394	R8410904	NA	brain	dorsolateral prefrontal cortex	NA	NA	NA	NA	bulk cell	NA	NA	geneExpression (rnaSeq)	84732827	MAP	1	16	1	2	23	90+	NA	90+	NA	28	6.75	3	2	1	1	834_130729	0.004158650738254696	0.004159513887017306	control	834_130729	NA	6.6	NA	polyAselection	pairedEnd	101	8	90
2499	4492946	4751	12397	12389	5.562052159095613e-4	0.38323788013229004	0.3834853499071757	R3898113	NA	brain	dorsolateral prefrontal cortex	NA	NA	NA	NA	bulk cell	NA	NA	geneExpression (rnaSeq)	10271474	ROS	1	25	1	2	33	76.123203285420942	NA	76.309377138945933	NA	28	2.5	3	2	1	1	83_120417	0.0014503949526212493	0.0014513315221281482	control	83_120417	NA	8.3	NA	polyAselection	pairedEnd	101	1	76.30937713894593
18869	2271045	5989	20621	20615	0.008308509959071704	0.29043208379806995	0.290516614115935	R8125311	NA	brain	dorsolateral prefrontal cortex	NA	NA	NA	NA	bulk cell	NA	NA	geneExpression (rnaSeq)	8637647	MAP	1	19	1	2	33	88.580424366872009	NA	89.538672142368242	NA	25	5.916666666666668	3	4	1	1	844_130830	0.02859908712744418	0.028607410897648622	control	844_130830	NA	5.2	NA	polyAselection	pairedEnd	101	7	89.53867214236824
2440	856209	2365	8710	8707	0.002849771492707972	0.27152698048220436	0.271620535201562	R7015250	NA	brain	dorsolateral prefrontal cortex	NA	NA	NA	NA	bulk cell	NA	NA	geneExpression (rnaSeq)	21406218	ROS	0	20	1	2	33	89.642710472279262	88.62696783025325	90+	18	24	4.55	3	4	2	1	845_130830	0.010491738007191675	0.010495352939317732	MCI	845_130830	NA	6.1	NA	polyAselection	pairedEnd	101	7	90
3114	1153440	2874	10809	10805	0.0026997503121098626	0.2658895364973633	0.26598796853308654	R9323873	NA	brain	dorsolateral prefrontal cortex	NA	NA	NA	NA	bulk cell	NA	NA	geneExpression (rnaSeq)	20223617	ROS	0	21	1	2	33	90+	90+	90+	NA	6	10.083333333333334	5	1	4	4	846_130830	0.01014989635433092	0.01015365383562822	AD	846_130830	NA	6.1	NA	polyAselection	pairedEnd	101	7	90
4463	1817649	3829	13273	13263	0.0024553695460454686	0.28848037369095153	0.288697881323984	R4854051	NA	brain	dorsolateral prefrontal cortex	NA	NA	NA	NA	bulk cell	NA	NA	geneExpression (rnaSeq)	20907534	MAP	0	12	1	2	34	82.047912388774819	82.047912388774819	82.403832991101979	22	22	6.5	5	1	4	4	847_130830	0.00850497944351033	0.008511392004351399	AD	847_130830	NA	5.6	NA	polyAselection	pairedEnd	101	7	82.40383299110198
1926	2150414	2584	7264	7262	8.956414904292848e-4	0.355726872246696	0.3558248416414211	R2845830	NA	brain	dorsolateral prefrontal cortex	NA	NA	NA	NA	bulk cell	NA	NA	geneExpression (rnaSeq)	10424475	ROS	1	22	2	2	44	78.37645448323066	77.486652977412732	78.510609171800141	24	26	4	3	2	5	5	84_120417	0.002517085334170846	0.0025177785551386707	ADplus	84_120417	NA	8.4	NA	polyAselection	pairedEnd	101	6	78.51060917180014
1168	851617	2193	8521	8513	0.0013715085537277908	0.2573641591362516	0.25760601433102315	R8266864	NA	brain	dorsolateral prefrontal cortex	NA	NA	NA	NA	bulk cell	NA	NA	geneExpression (rnaSeq)	75169847	MAP	0	17	1	2	23	86.365503080082135	NA	88.479123887748116	NA	24	6.166666666666668	5	1	2	2	857_130905	0.005324054864516499	0.005329058087694714	MCI	857_130905	NA	6.1	NA	polyAselection	pairedEnd	101	7	88.47912388774812
773	763988	1161	2621	2620	0.0010117959967957612	0.44296070202212895	0.4431297709923664	R5210462	NA	brain	dorsolateral prefrontal cortex	NA	NA	NA	NA	bulk cell	NA	NA	geneExpression (rnaSeq)	11392518	ROS	1	20	1	2	33	90+	NA	90+	NA	26	3.8333333333333335	3	4	4	4	861_130911	0.0022832950143022346	0.002284166500948915	AD	861_130911	NA	7.4	NA	polyAselection	pairedEnd	101	8	90
3807	1068985	2893	10688	10684	0.0035613221888052687	0.27067739520958084	0.27077873455634593	R7070153	NA	brain	dorsolateral prefrontal cortex	NA	NA	NA	NA	bulk cell	NA	NA	geneExpression (rnaSeq)	54324848	MAP	0	18	1	2	33	87.493497604380565	NA	88.520191649555102	NA	30	8.75	5	2	2	2	862_130911	0.013152148726303315	0.01315707278048763	MCI	862_130911	NA	5	NA	polyAselection	pairedEnd	101	7	88.5201916495551
2310	1809279	4625	16923	16918	0.0012767516784310214	0.27329669680316726	0.2733774677857903	R1360065	NA	brain	dorsolateral prefrontal cortex	NA	NA	NA	NA	bulk cell	NA	NA	geneExpression (rnaSeq)	76431098	MAP	0	12	1	2	33	89.199178644763862	NA	90+	NA	30	5.883333333333334	4	1	2	2	864_130911	0.004670288626096437	0.004671668898181228	MCI	864_130911	NA	5.6	NA	polyAselection	pairedEnd	101	7	90
5328	1682152	4443	16169	16168	0.0031673713195953753	0.2747850825654029	0.2748020781791192	R9583560	NA	brain	dorsolateral prefrontal cortex	NA	NA	NA	NA	bulk cell	NA	NA	geneExpression (rnaSeq)	44671043	MAP	1	12	1	2	33	77.045859000684459	NA	77.683778234086247	NA	20	13.75	2	1	2	3	865_130911	0.011526009339459381	0.011526722229695618	MCI	865_130911	NA	5	NA	polyAselection	pairedEnd	101	7	77.68377823408625
3522	1164861	3200	11575	11572	0.0030235367138225075	0.27645788336933047	0.27652955409609403	R2963600	NA	brain	dorsolateral prefrontal cortex	NA	NA	NA	NA	bulk cell	NA	NA	geneExpression (rnaSeq)	20191566	ROS	0	21	1	2	34	90+	90+	90+	22	12	3.9166666666666665	4	3	4	4	871_130911	0.010933864641360641	0.010936699207029851	AD	871_130911	NA	5.4	NA	polyAselection	pairedEnd	101	7	90
1455	753927	2049	7550	7550	0.001929895069416535	0.2713907284768212	0.2713907284768212	R5313591	NA	brain	dorsolateral prefrontal cortex	NA	NA	NA	NA	bulk cell	NA	NA	geneExpression (rnaSeq)	50401426	MAP	0	14	1	2	33	90+	NA	90+	NA	28	6.666666666666668	3	4	2	2	876_130918	0.007111131173301532	0.007111131173301532	MCI	876_130918	NA	5.7	NA	polyAselection	pairedEnd	101	7	90
329	653797	952	2197	2196	5.032143004632937e-4	0.433318161128812	0.4335154826958106	R9764427	NA	brain	dorsolateral prefrontal cortex	NA	NA	NA	NA	bulk cell	NA	NA	geneExpression (rnaSeq)	54104440	MAP	1	16	1	2	33	83.937029431895965	NA	84.881587953456531	NA	26	6.25	4	2	2	2	879_130918	0.0011607758443460008	0.0011613044307960674	MCI	879_130918	NA	7.2	NA	polyAselection	pairedEnd	101	8	84.88158795345653
2678	1475453	3938	14663	14657	0.0018150357890085282	0.2685671417854464	0.2686770826226377	R9299236	NA	brain	dorsolateral prefrontal cortex	NA	NA	NA	NA	bulk cell	NA	NA	geneExpression (rnaSeq)	20160019	ROS	0	16	1	2	34	90+	NA	90+	NA	3	10.333333333333334	5	1	4	4	881_130918	0.006755454433595225	0.006758219851252425	AD	881_130918	NA	5.6	NA	polyAselection	pairedEnd	101	7	90
2284	1146154	2888	10583	10577	0.001992751410368938	0.27289048473967686	0.27304528694336766	R2506056	NA	brain	dorsolateral prefrontal cortex	NA	NA	NA	NA	bulk cell	NA	NA	geneExpression (rnaSeq)	80790863	MAP	0	21	1	2	33	75.32101300479124	NA	80.435318275154003	NA	30	4.916666666666667	3	4	1	1	882_130918	0.007298245037213387	0.007302385102470384	control	882_130918	NA	5.3	NA	polyAselection	pairedEnd	101	7	80.435318275154
4247	1589286	3647	12509	12501	0.0026722691825134056	0.2915500839395635	0.29173666106711466	R4673194	NA	brain	dorsolateral prefrontal cortex	NA	NA	NA	NA	bulk cell	NA	NA	geneExpression (rnaSeq)	91804757	MAP	0	12	1	2	33	84.856947296372354	NA	85.133470225872685	NA	NA	6.25	5	1	4	4	884_130923	0.009159867576254477	0.009165729422555578	AD	884_130923	NA	5.6	NA	polyAselection	pairedEnd	101	7	85.13347022587268
3938	2006884	4900	16940	16936	0.0019622459494420207	0.2892561983471074	0.28932451582427965	R5126867	NA	brain	dorsolateral prefrontal cortex	NA	NA	NA	NA	bulk cell	NA	NA	geneExpression (rnaSeq)	14452889	MAP	0	14	1	2	34	90+	NA	90+	NA	27	9	4	2	1	1	885_130923	0.0067821627346428695	0.006783764568070986	control	885_130923	NA	6.1	NA	polyAselection	pairedEnd	101	7	90
1209	969553	1652	3918	3913	0.0012469663855405532	0.4216436957631445	0.4221824686940966	R3623803	NA	brain	dorsolateral prefrontal cortex	NA	NA	NA	NA	bulk cell	NA	NA	geneExpression (rnaSeq)	68914513	MAP	0	15	1	2	33	84.22997946611909	NA	84.476386036960989	NA	26	10.283333333333333	3	3	1	1	887_130923	0.002953619531852412	0.002957393643188794	control	887_130923	NA	7.4	NA	polyAselection	pairedEnd	101	8	84.47638603696099
444	969152	1399	3157	3156	4.58132470448392e-4	0.44314222363002853	0.44328263624841574	R8477425	NA	brain	dorsolateral prefrontal cortex	NA	NA	NA	NA	bulk cell	NA	NA	geneExpression (rnaSeq)	50400259	MAP	1	16	1	2	34	89.722108145106091	NA	90+	NA	28	6.583333333333332	4	4	5	6	889_130923	0.0010334996974518406	0.0010338271688388658	ADplus	889_130923	NA	7.5	NA	polyAselection	pairedEnd	101	8	90
2663	3052846	3534	10201	10199	8.723007973543375e-4	0.34643662386040586	0.3465045592705167	R3607578	NA	brain	dorsolateral prefrontal cortex	NA	NA	NA	NA	bulk cell	NA	NA	geneExpression (rnaSeq)	20610726	ROS	0	18	1	2	33	86.466803559206028	NA	86.978781656399732	NA	30	3.5	3	4	1	1	88_120417	0.002517429494119097	0.0025179231561436323	control	88_120417	NA	8.7	NA	polyAselection	pairedEnd	101	6	86.97878165639973
1439	1228946	1727	3732	3730	0.0011709220746883916	0.4627545551982851	0.46300268096514746	R4674788	NA	brain	dorsolateral prefrontal cortex	NA	NA	NA	NA	bulk cell	NA	NA	geneExpression (rnaSeq)	37744074	ROS	1	3	3	1	NA	90+	NA	90+	NA	23	4.75	4	2	2	2	892_130923	0.002528974718348408	0.002530330736964144	MCI	892_130923	NA	7.4	NA	polyAselection	pairedEnd	101	8	90
3160	1918304	4706	16453	16449	0.0016472884381203397	0.2860268644016289	0.28609641923521184	R8678748	NA	brain	dorsolateral prefrontal cortex	NA	NA	NA	NA	bulk cell	NA	NA	geneExpression (rnaSeq)	30282435	MAP	0	19	1	2	33	90+	NA	90+	NA	29	7.833333333333332	3	4	2	2	893_130923	0.005757808652495	0.0057592088126633975	MCI	893_130923	NA	6.3	NA	polyAselection	pairedEnd	101	7	90
1379	1059764	1542	3285	3285	0.0013012331047289774	0.4694063926940639	0.4694063926940639	R4956716	NA	brain	dorsolateral prefrontal cortex	NA	NA	NA	NA	bulk cell	NA	NA	geneExpression (rnaSeq)	20682204	ROS	0	16	1	2	33	89.503080082135526	NA	90+	NA	29	5.083333333333333	2	2	1	1	894_130923	0.0027720821978175687	0.0027720821978175687	control	894_130923	NA	7	NA	polyAselection	pairedEnd	101	8	90
2015	1514905	1986	4362	4360	0.0013301164099398972	0.45529573590096284	0.4555045871559633	R2975126	NA	brain	dorsolateral prefrontal cortex	NA	NA	NA	NA	bulk cell	NA	NA	geneExpression (rnaSeq)	61827429	MAP	0	16	1	2	33	89.823408624229984	NA	90+	NA	30	4.6	5	1	1	1	895_130923	0.00292009443471196	0.0029214339275719196	control	895_130923	NA	6.8	NA	polyAselection	pairedEnd	101	8	90
4299	1937350	5139	18538	18532	0.0022190105040390223	0.27721437048225267	0.2773041225987481	R7651923	NA	brain	dorsolateral prefrontal cortex	NA	NA	NA	NA	bulk cell	NA	NA	geneExpression (rnaSeq)	18920002	MAP	0	17	1	2	23	90+	NA	90+	NA	26	6.766666666666667	4	2	1	1	899_131010	0.008002082634919472	0.008004673423599026	control	899_131010	NA	5.9	NA	polyAselection	pairedEnd	101	7	90
1337	2154381	1984	5224	5224	6.205958927413489e-4	0.37978560490045943	0.37978560490045943	R4345802	NA	brain	dorsolateral prefrontal cortex	NA	NA	NA	NA	bulk cell	NA	NA	geneExpression (rnaSeq)	20358955	ROS	0	16	1	2	33	90+	88.164271047227928	90+	26	21	5.666666666666668	4	2	4	4	89_120417	0.0016340690240326645	0.0016340690240326645	AD	89_120417	NA	7.1	NA	polyAselection	pairedEnd	101	6	90
6303	987261	2715	9897	9893	0.006384329979610255	0.2743255531979388	0.2744364702314768	R9314674	NA	brain	dorsolateral prefrontal cortex	NA	NA	NA	NA	bulk cell	NA	NA	geneExpression (rnaSeq)	20283691	ROS	0	18	1	2	33	89.089664613278572	NA	90+	NA	12	13.533333333333333	5	1	5	5	900_131010	0.023263416754432505	0.02327282276545219	ADplus	900_131010	NA	6.2	NA	polyAselection	pairedEnd	101	7	90
971	1202966	1894	4241	4238	8.071716075101042e-4	0.4465927847205848	0.44690891930155735	R2901804	NA	brain	dorsolateral prefrontal cortex	NA	NA	NA	NA	bulk cell	NA	NA	geneExpression (rnaSeq)	6804844	MAP	1	13	1	2	24	86.721423682409309	NA	86.973305954825463	NA	28	8.416666666666666	4	2	2	2	901_131010	0.0018061210520738233	0.0018073995709875141	MCI	901_131010	NA	6.7	NA	polyAselection	pairedEnd	101	8	86.97330595482546
2924	1474892	3947	14596	14585	0.0019825180419990075	0.2704165524801315	0.2706205005142269	R9239503	NA	brain	dorsolateral prefrontal cortex	NA	NA	NA	NA	bulk cell	NA	NA	geneExpression (rnaSeq)	20892128	ROS	0	12	1	2	34	90+	87.586584531143046	90+	21	13	4.4	5	2	4	4	905_131010	0.007325823572980878	0.007331348705603627	AD	905_131010	NA	6.2	NA	polyAselection	pairedEnd	101	7	90
3804	1201686	2742	9981	9975	0.003165552398879574	0.274721971746318	0.2748872180451128	R6163933	NA	brain	dorsolateral prefrontal cortex	NA	NA	NA	NA	bulk cell	NA	NA	geneExpression (rnaSeq)	92371267	MAP	0	15	1	2	33	87.882272416153313	NA	88.164271047227928	NA	24	4.766666666666667	5	1	2	2	909_131031	0.011515822457630836	0.011522749268131667	MCI	909_131031	NA	6.1	NA	polyAselection	pairedEnd	101	7	88.16427104722793
1776	2143101	2130	5867	5866	8.287056932921033e-4	0.3630475541162434	0.363109444255029	R4184741	NA	brain	dorsolateral prefrontal cortex	NA	NA	NA	NA	bulk cell	NA	NA	geneExpression (rnaSeq)	11624423	ROS	1	13	1	1	33	83.531827515400408	82.472279260780283	84.05749486652978	16	22	5.716666666666667	3	4	5	5	90_120417	0.002282247698052337	0.002282636761758108	ADplus	90_120417	NA	7.7	NA	polyAselection	pairedEnd	101	6	84.05749486652978
7477	2412049	6154	23026	23019	0.0030998541074414325	0.2672630938938591	0.2673443676962509	R6155093	NA	brain	dorsolateral prefrontal cortex	NA	NA	NA	NA	bulk cell	NA	NA	geneExpression (rnaSeq)	50108750	MAP	0	12	1	2	23	90+	90+	90+	23	2	8.333333333333334	4	4	4	4	911_131031	0.011594985651477792	0.01159851164737511	AD	911_131031	NA	5.9	NA	polyAselection	pairedEnd	101	7	90
3232	919065	2552	8961	8953	0.003516617431846496	0.284789644012945	0.2850441192896236	R3209518	NA	brain	dorsolateral prefrontal cortex	NA	NA	NA	NA	bulk cell	NA	NA	geneExpression (rnaSeq)	24680888	MAP	1	16	1	2	34	85.281314168377818	77.267624914442166	86.168377823408619	23	3.103448275862069	11.5	5	1	4	4	922_131031	0.012337098694091567	0.012348122573188266	AD	922_131031	NA	6.2	NA	polyAselection	pairedEnd	101	7	86.16837782340862
10363	2617617	6206	23027	23020	0.003958944337540595	0.2695097059973075	0.2695916594265856	R8463496	NA	brain	dorsolateral prefrontal cortex	NA	NA	NA	NA	bulk cell	NA	NA	geneExpression (rnaSeq)	20882194	ROS	0	18	1	2	34	85.757700205338807	75.78644763860369	86.182067077344286	25	0	6	5	1	4	4	923_131031	0.01468496594427723	0.014689431398734657	AD	923_131031	NA	6.2	NA	polyAselection	pairedEnd	101	7	86.18206707734429
1089	1138146	1675	3686	3684	9.568192481456684e-4	0.4544221378187737	0.4546688382193268	R9886653	NA	brain	dorsolateral prefrontal cortex	NA	NA	NA	NA	bulk cell	NA	NA	geneExpression (rnaSeq)	46910335	MAP	0	16	1	2	24	88.197125256673516	NA	88.832306639288163	NA	28	8.083333333333334	4	2	2	2	924_131031	0.0021044311105484436	0.002105573581292498	MCI	924_131031	NA	6.5	NA	polyAselection	pairedEnd	101	8	88.83230663928816
1742	666282	1212	2834	2833	0.0026145085714457243	0.42766407904022585	0.4278150370631839	R9679238	NA	brain	dorsolateral prefrontal cortex	NA	NA	NA	NA	bulk cell	NA	NA	geneExpression (rnaSeq)	10298957	ROS	1	24	1	2	33	81.648186173853531	81.648186173853531	82.370978781656405	10	10	3.9333333333333327	3	2	4	4	925_131031	0.006111305926489881	0.006113463111779853	AD	925_131031	NA	7.7	NA	polyAselection	pairedEnd	101	8	82.3709787816564
2276	1370091	1802	3900	3898	0.001661203525897185	0.46205128205128204	0.46228835300153925	R4996203	NA	brain	dorsolateral prefrontal cortex	NA	NA	NA	NA	bulk cell	NA	NA	geneExpression (rnaSeq)	60922329	MAP	0	13	1	2	34	90+	NA	90+	NA	28	4.5	4	1	1	1	926_131031	0.0035934358179507365	0.003595279551053841	control	926_131031	NA	6.9	NA	polyAselection	pairedEnd	101	8	90
4283	1737047	4332	15445	15442	0.0024656788215862897	0.2804791194561347	0.2805336096360575	R6280004	NA	brain	dorsolateral prefrontal cortex	NA	NA	NA	NA	bulk cell	NA	NA	geneExpression (rnaSeq)	37251992	MAP	0	13	1	2	23	90+	NA	90+	NA	25	7.5666666666666655	4	2	1	1	927_131031	0.00878924569781521	0.008790953231625171	control	927_131031	NA	6.4	NA	polyAselection	pairedEnd	101	7	90
1956	1173131	1270	2856	2852	0.0016673329747487705	0.44467787114845936	0.44530154277699857	R7702934	NA	brain	dorsolateral prefrontal cortex	NA	NA	NA	NA	bulk cell	NA	NA	geneExpression (rnaSeq)	56432243	ROS	0	16	1	2	33	77.607118412046546	75.540041067761805	77.949349760438054	21	14	7.45	5	1	4	4	929_131031	0.0037442784598295227	0.0037495299022696762	AD	929_131031	NA	7.2	NA	polyAselection	pairedEnd	101	8	77.94934976043805
3021	1049181	2600	9250	9242	0.0028793887803915627	0.2810810810810811	0.2813243886604631	R7627203	NA	brain	dorsolateral prefrontal cortex	NA	NA	NA	NA	bulk cell	NA	NA	geneExpression (rnaSeq)	18659212	MAP	1	19	1	2	33	90+	NA	90+	NA	25	6.8	3	3	2	1	932_131101	0.010235119657068777	0.010243979314854598	MCI	932_131101	NA	5.8	NA	polyAselection	pairedEnd	101	7	90
1829	733021	1912	6486	6481	0.002495153617699902	0.2947887758248535	0.29501620120351796	R4266155	NA	brain	dorsolateral prefrontal cortex	NA	NA	NA	NA	bulk cell	NA	NA	geneExpression (rnaSeq)	21001771	ROS	0	21	1	2	23	76.67351129363449	NA	77.314168377823407	NA	30	5.833333333333332	1	4	1	1	934_131101	0.008457683366272523	0.008464208349582409	control	934_131101	NA	5.4	NA	polyAselection	pairedEnd	101	7	77.3141683778234
1636	974220	1622	3802	3800	0.0016792921516700539	0.4266175697001578	0.4268421052631579	R5676537	NA	brain	dorsolateral prefrontal cortex	NA	NA	NA	NA	bulk cell	NA	NA	geneExpression (rnaSeq)	50106442	MAP	0	21	1	2	33	87.082819986310753	85.065023956194381	87.94798083504449	17	3	7.216666666666666	5	2	4	4	935_131101	0.0039342232899791645	0.0039362939338159954	AD	935_131101	NA	7.1	NA	polyAselection	pairedEnd	101	8	87.94798083504449
887	845296	1156	2517	2517	0.0010493365637599136	0.45927691696464046	0.45927691696464046	R5893965	NA	brain	dorsolateral prefrontal cortex	NA	NA	NA	NA	bulk cell	NA	NA	geneExpression (rnaSeq)	39800111	MAP	0	13	1	2	33	90+	90+	90+	17	0	5.25	4	2	4	4	936_131101	0.0022847578987748294	0.0022847578987748294	AD	936_131101	NA	6.5	NA	polyAselection	pairedEnd	101	8	90
3001	951604	1268	2805	2805	0.0031536227254193973	0.45204991087344026	0.45204991087344026	R2787688	NA	brain	dorsolateral prefrontal cortex	NA	NA	NA	NA	bulk cell	NA	NA	geneExpression (rnaSeq)	31726180	MAP	0	17	1	2	33	79.16495550992471	NA	86.03696098562628	NA	25	10.333333333333334	5	1	1	1	937_131101	0.006976271092114676	0.006976271092114676	control	937_131101	NA	7.1	NA	polyAselection	pairedEnd	101	8	86.03696098562628
1374	986087	1524	3385	3384	0.0013933861819494628	0.4502215657311669	0.450354609929078	R5924065	NA	brain	dorsolateral prefrontal cortex	NA	NA	NA	NA	bulk cell	NA	NA	geneExpression (rnaSeq)	10100574	ROS	1	21	1	2	33	82.754277891854898	NA	83.537303216974678	NA	29	22.25	4	4	1	1	938_131101	0.0030939756166121933	0.003094889912007173	control	938_131101	NA	7.9	NA	polyAselection	pairedEnd	101	8	83.53730321697468
1065	1525706	2089	4730	4727	6.980374987055173e-4	0.4416490486257928	0.44192934207742757	R1133959	NA	brain	dorsolateral prefrontal cortex	NA	NA	NA	NA	bulk cell	NA	NA	geneExpression (rnaSeq)	20348895	ROS	0	20	1	2	33	90+	NA	90+	NA	26	7.833333333333332	4	2	2	2	939_131101	0.0015795228608812735	0.001580525308222641	MCI	939_131101	NA	7.2	NA	polyAselection	pairedEnd	101	8	90
5730	6265479	7293	19202	19194	9.145350259732735e-4	0.3798041870638475	0.3799624882775867	R5415701	NA	brain	dorsolateral prefrontal cortex	NA	NA	NA	NA	bulk cell	NA	NA	geneExpression (rnaSeq)	50302004	MAP	0	17	1	2	33	88.249144421629026	NA	89.730321697467488	NA	27	11.25	0	4	2	2	93_120417	0.0024069087191184715	0.002407911911248978	MCI	93_120417	NA	7.5	NA	polyAselection	pairedEnd	101	0	89.73032169746749
4665	1166013	3122	11711	11709	0.00400081302695596	0.2665869695158398	0.2666325049107524	R9500594	NA	brain	dorsolateral prefrontal cortex	NA	NA	NA	NA	bulk cell	NA	NA	geneExpression (rnaSeq)	11609672	ROS	1	10	1	1	34	84.796714579055447	NA	86.269678302532512	NA	27	17.75	4	2	1	1	940_131101	0.015004971086683963	0.015007534067482781	control	940_131101	NA	5.6	NA	polyAselection	pairedEnd	101	7	86.26967830253251
907	820231	1280	2860	2860	0.0011057860529533753	0.44755244755244755	0.44755244755244755	R8645947	NA	brain	dorsolateral prefrontal cortex	NA	NA	NA	NA	bulk cell	NA	NA	geneExpression (rnaSeq)	41265021	MAP	0	16	1	2	34	88.711841204654348	85.620807665982198	89.273100616016421	17	12	5.6	3	4	4	4	941_131101	0.002470740712067698	0.002470740712067698	AD	941_131101	NA	7.9	NA	polyAselection	pairedEnd	101	8	89.27310061601642
2089	1148159	1631	3815	3813	0.00181943441631342	0.42752293577981654	0.4277471806976134	R3914030	NA	brain	dorsolateral prefrontal cortex	NA	NA	NA	NA	bulk cell	NA	NA	geneExpression (rnaSeq)	28363718	MAP	1	16	1	1	33	78.855578370978776	NA	79.200547570157426	NA	9	5.95	4	1	4	4	942_131101	0.004253527547150871	0.004255758613265295	AD	942_131101	NA	7.2	NA	polyAselection	pairedEnd	101	8	79.20054757015743
6314	1852988	4850	16972	16966	0.003407469449343439	0.2857647890643413	0.2858658493457503	R5629689	NA	brain	dorsolateral prefrontal cortex	NA	NA	NA	NA	bulk cell	NA	NA	geneExpression (rnaSeq)	7265221	MAP	0	18	1	2	34	90+	90+	90+	23	14	5.75	4	1	4	4	943_131101	0.011919819933517688	0.011924035359640586	AD	943_131101	NA	6.1	NA	polyAselection	pairedEnd	101	7	90
3549	1643764	2104	4592	4590	0.0021590690634421972	0.45818815331010454	0.45838779956427017	R3211474	NA	brain	dorsolateral prefrontal cortex	NA	NA	NA	NA	bulk cell	NA	NA	geneExpression (rnaSeq)	68525196	MAP	1	15	1	2	33	90+	NA	90+	NA	28	8.75	4	2	2	2	944_131107	0.004710136407414299	0.00471218875443278	MCI	944_131107	NA	6.5	NA	polyAselection	pairedEnd	101	8	90
4300	1014140	2626	9465	9455	0.004240045753051847	0.2774432118330692	0.27773664727657327	R2144127	NA	brain	dorsolateral prefrontal cortex	NA	NA	NA	NA	bulk cell	NA	NA	geneExpression (rnaSeq)	26631069	MAP	0	12	1	2	44	88.895277207392198	85.861738535249827	89.374401095140314	17	7	6.75	5	2	4	4	945_131107	0.015266425207580049	0.015282571611818634	AD	945_131107	NA	6.3	NA	polyAselection	pairedEnd	101	7	89.37440109514031
1473	1320083	1847	4249	4247	0.0011158389283098108	0.43469051541539183	0.43489522015540383	R4745715	NA	brain	dorsolateral prefrontal cortex	NA	NA	NA	NA	bulk cell	NA	NA	geneExpression (rnaSeq)	99746564	MAP	0	12	1	2	34	80.695414099931554	NA	81.327857631759073	NA	29	12.75	2	2	1	1	946_131107	0.0025657649856696083	0.002566973257384075	control	946_131107	NA	7.4	NA	polyAselection	pairedEnd	101	8	81.32785763175907
3956	1990999	4677	18170	18167	0.0019869422335219654	0.2574023115024766	0.2574448175262839	R4981575	NA	brain	dorsolateral prefrontal cortex	NA	NA	NA	NA	bulk cell	NA	NA	geneExpression (rnaSeq)	16621574	MAP	0	13	1	2	23	88.980150581793296	NA	89.303216974674882	NA	28	6.916666666666668	4	1	1	1	949_131107	0.007717934478596012	0.007719208976500773	control	949_131107	NA	5.7	NA	polyAselection	pairedEnd	101	7	89.30321697467488
1542	2080600	1836	4831	4830	7.411323656637508e-4	0.3800455392258332	0.3801242236024845	R7596878	NA	brain	dorsolateral prefrontal cortex	NA	NA	NA	NA	bulk cell	NA	NA	geneExpression (rnaSeq)	20204538	ROS	0	16	1	2	33	87.047227926078023	84.021902806297064	87.991786447638603	28	16	2.9166666666666665	5	2	4	4	94_120417	0.00194971096195856	0.00195011462882439	AD	94_120417	NA	7.9	NA	polyAselection	pairedEnd	101	6	87.9917864476386
1176	934931	1484	3286	3286	0.0012578468357557937	0.45161290322580644	0.45161290322580644	R6679530	NA	brain	dorsolateral prefrontal cortex	NA	NA	NA	NA	bulk cell	NA	NA	geneExpression (rnaSeq)	41285665	MAP	0	18	1	2	33	90+	NA	90+	NA	28	5.916666666666668	3	4	1	1	950_131107	0.0027852322791735436	0.0027852322791735436	control	950_131107	NA	8.1	NA	polyAselection	pairedEnd	101	8	90
1374	1254856	1800	3831	3828	0.0010949463524101571	0.46985121378230227	0.4702194357366771	R9794121	NA	brain	dorsolateral prefrontal cortex	NA	NA	NA	NA	bulk cell	NA	NA	geneExpression (rnaSeq)	51520126	MAP	1	12	1	2	33	80.05749486652978	NA	80.889801505817928	NA	29	10.9	3	4	1	1	951_131107	0.002328585909458934	0.0023304108200462846	control	951_131107	NA	7.3	NA	polyAselection	pairedEnd	101	8	80.88980150581793
2007	834263	1270	2864	2858	0.002405716183026216	0.44343575418994413	0.4443666899930021	R3997006	NA	brain	dorsolateral prefrontal cortex	NA	NA	NA	NA	bulk cell	NA	NA	geneExpression (rnaSeq)	78353027	MAP	1	13	1	2	34	88.594113620807661	86.5845311430527	89.045859000684459	22	12	7.7333333333333325	6	1	4	4	952_131107	0.005413808544164509	0.005425174132430774	AD	952_131107	NA	7.8	NA	polyAselection	pairedEnd	101	8	89.04585900068446
5185	2175040	5639	19918	19911	0.0023838642047962337	0.2831107540917763	0.283210285771684	R7674931	NA	brain	dorsolateral prefrontal cortex	NA	NA	NA	NA	bulk cell	NA	NA	geneExpression (rnaSeq)	86712535	MAP	0	14	2	2	34	72.648870636550313	NA	72.733744010951398	NA	27	7.283333333333333	4	4	1	1	954_131107	0.008417293878648308	0.008420253100041034	control	954_131107	NA	5	NA	polyAselection	pairedEnd	101	7	72.7337440109514
1447	1946051	4832	17796	17791	7.435570804670586e-4	0.27152169026747586	0.2715979989882525	R2711188	NA	brain	dorsolateral prefrontal cortex	NA	NA	NA	NA	bulk cell	NA	NA	geneExpression (rnaSeq)	92023910	MAP	0	12	1	2	33	81.379876796714584	81.379876796714584	82.242299794661193	9.642857142857142	9.642857142857142	5	3	2	4	4	956_131107	0.0027377119243769538	0.002738481333607569	AD	956_131107	NA	5.2	NA	polyAselection	pairedEnd	101	7	82.242299794661193
1067	868020	1504	3408	3406	0.001229234349438953	0.4413145539906103	0.4415736934820904	R2157677	NA	brain	dorsolateral prefrontal cortex	NA	NA	NA	NA	bulk cell	NA	NA	geneExpression (rnaSeq)	94144536	MAP	0	11	1	2	33	90+	NA	90+	NA	24	8.216666666666665	5	1	2	2	957_131107	0.0027837581078384802	0.002785392727984011	MCI	957_131107	NA	6.6	NA	polyAselection	pairedEnd	101	8	90
15140	2623140	6024	22379	22374	0.005771708715508894	0.2691809285490862	0.26924108340037545	R6828280	NA	brain	dorsolateral prefrontal cortex	NA	NA	NA	NA	bulk cell	NA	NA	geneExpression (rnaSeq)	22789958	MAP	1	16	1	2	33	90+	90+	90+	21	13	5.783333333333333	5	2	4	4	958_131107	0.02143695398419588	0.021441744579079273	AD	958_131107	NA	5.2	NA	polyAselection	pairedEnd	101	7	90
1269	1277024	726	1868	1867	9.937166411907686e-4	0.3886509635974304	0.38885913229780394	R2752714	NA	brain	dorsolateral prefrontal cortex	NA	NA	NA	NA	bulk cell	NA	NA	geneExpression (rnaSeq)	20102505	ROS	0	16	1	2	34	89.377138945927442	NA	89.793292265571523	NA	30	5.083333333333333	4	2	1	1	96_120417	0.0025554668995911366	0.002556835655295256	control	96_120417	NA	5.1	NA	polyAselection	pairedEnd	101	5	89.79329226557152
1848	2337405	2002	5465	5463	7.906203674587844e-4	0.36633119853613905	0.366465312099579	R6847727	NA	brain	dorsolateral prefrontal cortex	NA	NA	NA	NA	bulk cell	NA	NA	geneExpression (rnaSeq)	20187042	ROS	0	18	1	2	33	83.931553730321696	83.931553730321696	84.347707049965777	22	22	12.916666666666664	3	2	4	5	97_120417	0.0021574221116020674	0.00215821194213899	AD	97_120417	NA	6.5	NA	polyAselection	pairedEnd	101	5	84.34770704996578
2375	3232585	3175	8788	8787	7.347061252836353e-4	0.3612881201638598	0.36132923637191305	R2549195	NA	brain	dorsolateral prefrontal cortex	NA	NA	NA	NA	bulk cell	NA	NA	geneExpression (rnaSeq)	20956605	ROS	0	16	1	2	33	87.901437371663249	NA	88.599589322381931	NA	29	19.58333333333333	4	2	2	2	98_120417	0.0020333425898794656	0.0020335739933834917	MCI	98_120417	NA	8.1	NA	polyAselection	pairedEnd	101	6	88.59958932238193
4638	1312929	3064	11427	11426	0.003532559643362284	0.2681368688194627	0.268160336075617	R8186418	NA	brain	dorsolateral prefrontal cortex	NA	NA	NA	NA	bulk cell	NA	NA	geneExpression (rnaSeq)	93787649	MAP	1	12	1	2	33	86.132785763175903	NA	86.35455167693361	NA	27	4.25	1	2	5	5	R24_131017	0.013173311516010918	0.013174464440176507	ADplus	R24_131017	NA	5.6	NA	polyAselection	pairedEnd	101	7	86.35455167693361
5169	2268818	5532	20345	20339	0.0022782788218358636	0.27190956008847383	0.27198977334185553	R7950545	NA	brain	dorsolateral prefrontal cortex	NA	NA	NA	NA	bulk cell	NA	NA	geneExpression (rnaSeq)	11612505	ROS	1	20	1	2	34	90+	NA	90+	NA	28	5.666666666666668	4	3	2	2	redo4_140501	0.008376340013976795	0.008378811032221736	MCI	redo4_140501	NA	7.4	NA	polyAselection	pairedEnd	101	7	90
[truncated: 3 more columns]
