# Supplementary material for: Human-lineage-specific genomic elements are associated with neurodegenerative disease and APOE transcript usage
Source: Nat Commun. 2021 Apr 6;12:2076. doi: 10.1038/s41467-021-22262-5 (PMC8024253; doi:10.1038/s41467-021-22262-5)
Supplement: Supplementary file 3 — Source Data [file 41467_2021_22262_MOESM3_ESM.zip › Sourcedata_SupplementaryFig2a.txt]

Gene_density	number_of_enriched_gene_sets	number_of_neurological_GO_terms	proportion_of_neurological_GO_terms	annotation	immune_term	skin	smell	cardiovascular	ubiquitous non-tissue specific	endocrine	muscle
0	634	40	0.063	CNCRs	0	0	0	0	591	3	0
0.1	205	7	0.034	CNCRs	0	0	0	0	197	1	0
0.2	34	2	0.059	CNCRs	0	0	0	0	31	1	0
0.3	36	13	0.361	CNCRs	0	0	0	0	23	0	0
0.4	3	0	0.000	CNCRs	0	0	0	0	3	0	0
0.5	0	0	0.000	CNCRs	0	0	0	0	0	0	0
0	290	1	0.003	constrained	0	0	1	67	172	12	39
0.1	359	0	0	constrained	0	0	0	94	206	16	43
0.2	356	0	0	constrained	0	0	0	96	205	16	39
0.3	354	0	0	constrained	0	0	0	94	195	23	42
0.4	346	0	0	constrained	0	0	0	88	209	9	40
0.5	338	0	0	constrained	0	0	0	91	190	16	41
0	81	1	0.012345679	non_conserved	23	10	18	0	29	0	0
0.1	72	1	0.013888889	non_conserved	31	8	10	0	22	0	0
0.2	39	0	0	non_conserved	14	9	7	0	9	0	0
0.3	15	0	0	non_conserved	8	7	0	0	0	0	0
0.4	2	0	0	non_conserved	2	0	0	0	0	0	0
0.5	0	0	0	non_conserved	0	0	0	0	0	0	0
