# Supplementary material for: Human-lineage-specific genomic elements are associated with neurodegenerative disease and APOE transcript usage
Source: Nat Commun. 2021 Apr 6;12:2076. doi: 10.1038/s41467-021-22262-5 (PMC8024253; doi:10.1038/s41467-021-22262-5)
Supplement: Supplementary file 3 — Source Data [file 41467_2021_22262_MOESM3_ESM.zip › Sourcedata_SupplementaryFig2b.txt]

GO_term	proportion	annotation
*nervous_system	0.361	CNCRs
immune	0	CNCRs
skin	0	CNCRs
smell	0	CNCRs
cardiovascular	0	CNCRs
ubiquitous	0.638888889	CNCRs
endocrine	0	CNCRs
muscle	0	CNCRs
*nervous_system	0	Constrained
immune	0	Constrained
skin	0	Constrained
smell	0	Constrained
cardiovascular	0.265536723	Constrained
ubiquitous	0.550847458	Constrained
endocrine	0.064971751	Constrained
muscle	0.118644068	Constrained
*nervous_system	0	Non_conserved
immune	0.533333333	Non_conserved
skin	0.466666667	Non_conserved
smell	0	Non_conserved
cardiovascular	0	Non_conserved
ubiquitous	0	Non_conserved
endocrine	0	Non_conserved
muscle	0	Non_conserved
