# Supplementary material for: Human-lineage-specific genomic elements are associated with neurodegenerative disease and APOE transcript usage
Source: Nat Commun. 2021 Apr 6;12:2076. doi: 10.1038/s41467-021-22262-5 (PMC8024253; doi:10.1038/s41467-021-22262-5)
Supplement: Supplementary file 3 — Source Data [file 41467_2021_22262_MOESM3_ESM.zip › Sourcedata_SupplementaryFig3.csv]

seqnames	start	end	width	strand	CDTS	percentile	mean_phastCons20way	overlap_any_gene_v92_lgl	overlap_any_gene_v92_name	nearest_any_gene_v92_distance	nearest_any_gene_v92_name	ensembl_v92_region_annot	chr	Rank_minus_CDTS	Rank_cons	Log2Ratio_CDTS_cons
chr19	44905750	44905759	10	*	-5.10984	12	0.9937999904155731	TRUE	ENSG00000130203	0	ENSG00000130203	exon, intergenic	chr19	219065527	244143804.5	-0.1563686938707687
chr19	44905760	44905769	10	*	-7.04053	5	0.9284000039100647	TRUE	ENSG00000130203	0	ENSG00000130203	exon	chr19	236597727.5	239920063.5	-0.020117592372098925
chr19	44905770	44905779	10	*	-7.10009	5	0.6969999998807908	TRUE	ENSG00000130203	0	ENSG00000130203	exon	chr19	236946307.5	232695949.5	0.026114080412750172
chr19	44905780	44905789	10	*	-7.19587	5	0.3486000016331673	TRUE	ENSG00000130203	0	ENSG00000130203	exon	chr19	237485242.5	216727166	0.131957864549119
chr19	44905790	44905799	10	*	-7.18682	5	0.4529999949038029	TRUE	ENSG00000130203	0	ENSG00000130203	exon	chr19	237435429	222986527.5	0.09057867584036038
chr19	44905800	44905809	10	*	-6.75868	6	0.959199994802475	TRUE	ENSG00000130203	0	ENSG00000130203	exon	chr19	234817384	241214341.5	-0.03877646783028116
chr19	44905810	44905819	10	*	-6.77027	6	0.8317999958992004	TRUE	ENSG00000130203	0	ENSG00000130203	exon	chr19	234894979.5	236813715.5	-0.011736761303661674
chr19	44905820	44905829	10	*	-6.70297	6	0.20770000014454126	TRUE	ENSG00000130203	0	ENSG00000130203	exon	chr19	234436308.5	203721865	0.20259519578662746
chr19	44905830	44905839	10	*	-5.65481	10	0.010000000125728548	TRUE	ENSG00000130203	0	ENSG00000130203	exon	chr19	225372117.5	101716051.5	1.1477616752987974
chr19	44905840	44905849	10	*	-6.00061	9	0.090200000628829	TRUE	ENSG00000130203	0	ENSG00000130203	exon	chr19	228787502.5	180368795.5	0.34305847880840706
chr19	44905850	44905859	10	*	-5.98976	9	0.0025999999372288583	TRUE	ENSG00000130203	0	ENSG00000130203	exon	chr19	228687077	48144647.5	2.247927522117909
chr19	44905860	44905869	10	*	-5.68544	10	0.001800000062212348	TRUE	ENSG00000130203	0	ENSG00000130203	exon	chr19	225692411.5	36791700.5	2.6169056474850745
chr19	44905870	44905879	10	*	-5.64641	10	0.004399999976158142	TRUE	ENSG00000130203	0	ENSG00000130203	exon	chr19	225283614	68270829.5	1.7224011969479105
chr19	44905880	44905889	10	*	-5.6498100000000004	10	0.0014000000432133675	TRUE	ENSG00000130203	0	ENSG00000130203	exon	chr19	225319129	28873866	2.964133607818253
chr19	44905890	44905899	10	*	-6.51137	7	0.008000000088941306	TRUE	ENSG00000130203	0	ENSG00000130203	exon	chr19	233057361.5	92688982.5	1.3302153156583456
chr19	44905900	44905909	10	*	-5.93576	9	0.0020000000367872417	TRUE	ENSG00000130203	0	ENSG00000130203	exon	chr19	228180759	39506988	2.5299973786445324
chr19	44905910	44905919	10	*	-6.41082	7	0.00420000011799857	TRUE	ENSG00000130203	0	ENSG00000130203	exon	chr19	232287889	67148743	1.7904816387420224
chr19	44905920	44905929	10	*	-7.09132	5	0.0015000000596046448	TRUE	ENSG00000130203	0	ENSG00000130203	exon, intron	chr19	236895837.5	31440199.5	2.9135705720007015
chr19	44905930	44905939	10	*	-7.0522	5	0.008399999956600368	TRUE	ENSG00000130203	0	ENSG00000130203	intron	chr19	236666509.5	94437266.5	1.3254273775523413
chr19	44905940	44905949	10	*	-7.04736	5	7.000000332482159e-4	TRUE	ENSG00000130203	0	ENSG00000130203	intron	chr19	236637737	14121188	4.066746789746803
chr19	44905950	44905959	10	*	-5.9562	9	0.0019000000669620932	TRUE	ENSG00000130203	0	ENSG00000130203	intron	chr19	228373780	38585520	2.5652655682711027
chr19	44905960	44905969	10	*	-5.88363	9	0.001500000071246177	TRUE	ENSG00000130203	0	ENSG00000130203	intron	chr19	227682307	31832303	2.8384587434093125
chr19	44905970	44905979	10	*	-6.69675	6	0.002000000060070306	TRUE	ENSG00000130203	0	ENSG00000130203	intron	chr19	234393431	40014187.5	2.550348617750821
chr19	44905980	44905989	10	*	-6.2741	8	0.0019000000436790287	TRUE	ENSG00000130203	0	ENSG00000130203	intron	chr19	231187039.5	37955917.5	2.606663790656475
chr19	44905990	44905999	10	*	-6.24657	8	0.005600000126287341	TRUE	ENSG00000130203	0	ENSG00000130203	intron	chr19	230957047	78464220	1.5575177322854892
chr19	44906000	44906009	10	*	-6.74149	6	0.0030000000959262254	TRUE	ENSG00000130203	0	ENSG00000130203	intron	chr19	234700842	54438584.5	2.1081215577990164
chr19	44906010	44906019	10	*	-5.63338	10	0.008500000089406967	TRUE	ENSG00000130203	0	ENSG00000130203	intron	chr19	225146396	95139326.5	1.2427496666430264
chr19	44906020	44906029	10	*	-6.52118	7	0	TRUE	ENSG00000130203	0	ENSG00000130203	intron	chr19	233130793.5	459452	8.98700971494323
chr19	44906030	44906039	10	*	-7.39955	5	0	TRUE	ENSG00000130203	0	ENSG00000130203	intron	chr19	238549435.5	459452	9.020158409274963
chr19	44906040	44906049	10	*	-7.29363	5	0.004700000095181167	TRUE	ENSG00000130203	0	ENSG00000130203	intron	chr19	238008328.5	71432300.5	1.7363635682399796
chr19	44906050	44906059	10	*	-8.22623	3	0.0011000000289641322	TRUE	ENSG00000130203	0	ENSG00000130203	intron	chr19	241895908.5	22239025.5	3.4432208907703283
chr19	44906060	44906069	10	*	-9.44266	2	0.0017000000807456672	TRUE	ENSG00000130203	0	ENSG00000130203	intron	chr19	244747240	35547048	2.7834909292260788
chr19	44906070	44906079	10	*	-9.58473	2	3.000000142492354e-4	TRUE	ENSG00000130203	0	ENSG00000130203	intron	chr19	244969842	5008751	5.612009448454043
chr19	44906080	44906089	10	*	-8.31265	3	2.0000000949949026e-4	TRUE	ENSG00000130203	0	ENSG00000130203	intron	chr19	242168314	3134516.5	6.271623376682393
chr19	44906090	44906099	10	*	-8.51775	3	9.000000427477062e-4	TRUE	ENSG00000130203	0	ENSG00000130203	intron	chr19	242762849.5	18914340	3.6819953191375685
chr19	44906100	44906109	10	*	-7.067	5	7.000000099651515e-4	TRUE	ENSG00000130203	0	ENSG00000130203	intron	chr19	236754046	12800947.5	4.209066576159147
chr19	44906110	44906119	10	*	-6.85144	6	0.001700000057462603	TRUE	ENSG00000130203	0	ENSG00000130203	intron	chr19	235428209	34923574	2.75301408060398
chr19	44906120	44906129	10	*	-6.74761	6	0.006700000027194619	TRUE	ENSG00000130203	0	ENSG00000130203	intron	chr19	234742460	85383915.5	1.459042591092019
chr19	44906130	44906139	10	*	-7.02709	5	0.0017000000458210706	TRUE	ENSG00000130203	0	ENSG00000130203	intron	chr19	236517753.5	34532201	2.775934283061015
chr19	44906140	44906149	10	*	-7.43057	5	0.003000000026077032	TRUE	ENSG00000130203	0	ENSG00000130203	intron	chr19	238701340	53662620	2.153217266378837
chr19	44906150	44906159	10	*	-8.43375	3	1.0000000474974513e-4	TRUE	ENSG00000130203	0	ENSG00000130203	intron	chr19	242527893	1589519	7.253416608634366
chr19	44906160	44906169	10	*	-8.39392	3	6.000000284984708e-4	TRUE	ENSG00000130203	0	ENSG00000130203	intron	chr19	242411935.5	11711918	4.37141147074749
chr19	44906170	44906179	10	*	-7.4231	5	0.0028999999747611584	TRUE	ENSG00000130203	0	ENSG00000130203	intron	chr19	238665059.5	52167193.5	2.1937726455156117
chr19	44906180	44906189	10	*	-8.8834	3	0.0028000000515021385	TRUE	ENSG00000130203	0	ENSG00000130203	intron	chr19	243672699	51420045	2.2445418432390376
chr19	44906190	44906199	10	*	-8.83594	3	3.000000142492354e-4	TRUE	ENSG00000130203	0	ENSG00000130203	intron	chr19	243564874	5008751	5.603711385336237
chr19	44906200	44906209	10	*	-10.8102	2	6.000000168569386e-4	TRUE	ENSG00000130203	0	ENSG00000130203	intron	chr19	246324299.5	10579722	4.54118533060362
chr19	44906210	44906219	10	*	-10.816	2	1.0000000474974513e-4	TRUE	ENSG00000130203	0	ENSG00000130203	intron	chr19	246328879	1589519	7.27585170404471
chr19	44906220	44906229	10	*	-10.1661	2	0.0032000001054257156	TRUE	ENSG00000130203	0	ENSG00000130203	intron	chr19	245722884	56851290	2.1117672306605186
chr19	44906230	44906239	10	*	-9.95799	2	0.0071000001626089215	TRUE	ENSG00000130203	0	ENSG00000130203	intron	chr19	245480077	88013520.5	1.4798088706665142
chr19	44906240	44906249	10	*	-9.97692	2	0.0022000000579282643	TRUE	ENSG00000130203	0	ENSG00000130203	intron	chr19	245503573.5	43095473.5	2.5101357742503145
chr19	44906250	44906259	10	*	-10.4412	2	0.019799999985843898	TRUE	ENSG00000130203	0	ENSG00000130203	intron	chr19	246003723	128457396	0.9373901928253622
chr19	44906260	44906269	10	*	-11.0142	1	0.04599999935599044	TRUE	ENSG00000130203	0	ENSG00000130203	intron	chr19	246479074	158817407	0.6340961213382017
chr19	44906270	44906279	10	*	-11.5704	1	0.5062999963760376	TRUE	ENSG00000130203	0	ENSG00000130203	intron	chr19	246830255	225556103.5	0.1300329167882987
chr19	44906280	44906289	10	*	-11.6221	1	0.00880000035976991	TRUE	ENSG00000130203	0	ENSG00000130203	intron	chr19	246858726.5	96701663	1.35207304013191
chr19	44906290	44906299	10	*	-11.6026	1	0.010200000111944973	TRUE	ENSG00000130203	0	ENSG00000130203	intron	chr19	246847939	102500038	1.2679981550959885
chr19	44906300	44906309	10	*	-12.6593	1	0.006600000115577131	TRUE	ENSG00000130203	0	ENSG00000130203	intron	chr19	247322497	85011755	1.5406592276146975
chr19	44906310	44906319	10	*	-11.6891	1	0.01130000016419217	TRUE	ENSG00000130203	0	ENSG00000130203	intron	chr19	246894722.5	106629735	1.2112861911897268
chr19	44906320	44906329	10	*	-11.5935	1	0.0023999999975785613	TRUE	ENSG00000130203	0	ENSG00000130203	intron	chr19	246842945	45366028	2.4439091562232305
chr19	44906330	44906339	10	*	-11.5656	1	6.000000284984708e-4	TRUE	ENSG00000130203	0	ENSG00000130203	intron	chr19	246827619	11711918	4.397454572212454
chr19	44906340	44906349	10	*	-11.564	1	0.20810000074561685	TRUE	ENSG00000130203	0	ENSG00000130203	intron	chr19	246826701.5	203773655.5	0.2765309250362336
chr19	44906350	44906359	10	*	-11.5355	1	0.9833000063896179	TRUE	ENSG00000130203	0	ENSG00000130203	intron	chr19	246810705	242769199.5	0.023819574044682535
chr19	44906360	44906369	10	*	-11.5506	1	0.9639000058174133	TRUE	ENSG00000130203	0	ENSG00000130203	exon	chr19	246819326	241457851.5	0.031683985727356326
chr19	44906370	44906379	10	*	-11.6897	1	0.9134999930858612	TRUE	ENSG00000130203	0	ENSG00000130203	exon	chr19	246895082.5	239384117.5	0.04457066560524754
chr19	44906380	44906389	10	*	-11.6725	1	0.21320000365376474	TRUE	ENSG00000130203	0	ENSG00000130203	exon	chr19	246885994.5	204406953	0.27240072564345397
chr19	44906390	44906399	10	*	-11.3548	1	0.003200000082142651	TRUE	ENSG00000130203	0	ENSG00000130203	exon	chr19	246704351.5	56667072.5	2.1222005850226644
chr19	44906400	44906409	10	*	-12.8194	1	0.001700000057462603	TRUE	ENSG00000130203	0	ENSG00000130203	exon	chr19	247380189.5	34923574	2.8244568584038814
chr19	44906410	44906419	10	*	-12.1986	1	4.000000189989805e-4	TRUE	ENSG00000130203	0	ENSG00000130203	exon	chr19	247138924.5	7109792	5.119371089700451
chr19	44906420	44906429	10	*	-12.8848	1	4.000000189989805e-4	TRUE	ENSG00000130203	0	ENSG00000130203	exon	chr19	247403035.5	7109792	5.120912037474302
chr19	44906430	44906439	10	*	-13.0031	1	0.00210000000661239	TRUE	ENSG00000130203	0	ENSG00000130203	exon	chr19	247441989	40807750	2.600175262703607
chr19	44906440	44906449	10	*	-12.9629	1	1.0000000474974513e-4	TRUE	ENSG00000130203	0	ENSG00000130203	exon	chr19	247428805.5	1589519	7.282279395933415
chr19	44906450	44906459	10	*	-13.5441	1	6.000000284984708e-4	TRUE	ENSG00000130203	0	ENSG00000130203	exon	chr19	247605376.5	11711918	4.401993378578397
chr19	44906460	44906469	10	*	-12.0461	1	0.0012999999918974936	TRUE	ENSG00000130203	0	ENSG00000130203	exon	chr19	247070890.5	26098749.5	3.2428724566162326
chr19	44906470	44906479	10	*	-10.2579	2	0.05269999993033707	TRUE	ENSG00000130203	0	ENSG00000130203	exon	chr19	245821070	163386404	0.5893206419972088
chr19	44906480	44906489	10	*	-10.4592	2	0.045300000510178504	TRUE	ENSG00000130203	0	ENSG00000130203	exon	chr19	246021003	158352713.5	0.6356398954864911
chr19	44906490	44906499	10	*	-10.4394	2	5.000000237487257e-4	TRUE	ENSG00000130203	0	ENSG00000130203	exon	chr19	246002014.5	9361795	4.715741145589137
chr19	44906500	44906509	10	*	-11.4743	1	0.0029000000562518836	TRUE	ENSG00000130203	0	ENSG00000130203	exon	chr19	246775896.5	52760662.5	2.2256669027832015
chr19	44906510	44906519	10	*	-11.4427	1	0.010899999900721014	TRUE	ENSG00000130203	0	ENSG00000130203	exon	chr19	246757596	104947089.5	1.2334323393121207
chr19	44906520	44906529	10	*	-10.5786	2	0.002300000027753413	TRUE	ENSG00000130203	0	ENSG00000130203	exon	chr19	246130030	44119906	2.4799190675518314
chr19	44906530	44906539	10	*	-11.4976	1	6.000000284984708e-4	TRUE	ENSG00000130203	0	ENSG00000130203	exon	chr19	246789177.5	11711918	4.397229866076359
chr19	44906540	44906549	10	*	-10.5106	2	0.0017000000458210706	TRUE	ENSG00000130203	0	ENSG00000130203	exon	chr19	246068494	34532201	2.8330457543536998
chr19	44906550	44906559	10	*	-10.9715	1	0.00130000002682209	TRUE	ENSG00000130203	0	ENSG00000130203	exon	chr19	246447892	26356194.5	3.2250686572824243
chr19	44906560	44906569	10	*	-11.0394	1	0.004300000029616058	TRUE	ENSG00000130203	0	ENSG00000130203	exon	chr19	246496973	67572685.5	1.867057832796062
chr19	44906570	44906579	10	*	-10.6048	2	0.025399999774526803	TRUE	ENSG00000130203	0	ENSG00000130203	exon	chr19	246153243	137773547.5	0.8372578293970635
chr19	44906580	44906589	10	*	-9.5943	2	0.3716999992728233	TRUE	ENSG00000130203	0	ENSG00000130203	exon	chr19	244984125	218273283	0.16655271250129125
chr19	44906590	44906599	10	*	-9.60235	2	0.5177999973297119	TRUE	ENSG00000130203	0	ENSG00000130203	exon	chr19	244996156	226061301	0.11604507242669032
chr19	44906600	44906609	10	*	-8.69019	3	0.4960999995470047	TRUE	ENSG00000130203	0	ENSG00000130203	exon	chr19	243213999	225092553.5	0.1117079399182357
chr19	44906610	44906619	10	*	-8.45239	3	0.3505999997258186	TRUE	ENSG00000130203	0	ENSG00000130203	exon	chr19	242581001.5	216863749	0.16167765375742058
chr19	44906620	44906629	10	*	-8.2917	3	0.7651000007987022	TRUE	ENSG00000130203	0	ENSG00000130203	exon	chr19	242103638	234814854.5	0.04410108142052761
chr19	44906630	44906639	10	*	-9.26457	2	0.9772000014781952	TRUE	ENSG00000130203	0	ENSG00000130203	exon	chr19	244441191	242272287.5	0.012858024995545668
chr19	44906640	44906649	10	*	-9.72323	2	0.14400000415043906	TRUE	ENSG00000130203	0	ENSG00000130203	exon	chr19	245171577.5	193879908	0.338628435475786
chr19	44906650	44906659	10	*	-10.7331	2	0.07879999867873266	TRUE	ENSG00000130203	0	ENSG00000130203	exon	chr19	246262389.5	176224820	0.4827791768101016
chr19	44906660	44906669	10	*	-9.68461	2	0.7401999950408935	TRUE	ENSG00000130203	0	ENSG00000130203	exon	chr19	245116626	234052877	0.06663384509148496
chr19	44906670	44906679	10	*	-8.1619	3	0.06719999965280295	TRUE	ENSG00000130203	0	ENSG00000130203	exon	chr19	241685007.5	171250497.5	0.49701980160168824
chr19	44906680	44906689	10	*	-8.09376	4	0.05069999935803935	TRUE	ENSG00000130203	0	ENSG00000130203	exon	chr19	241452589	162079815	0.5750355004963302
chr19	44906690	44906699	10	*	-8.59445	3	3.000000142492354e-4	TRUE	ENSG00000130203	0	ENSG00000130203	exon	chr19	242968498	5008751	5.600174570892941
chr19	44906700	44906709	10	*	-7.5746	4	0.003199999965727329	TRUE	ENSG00000130203	0	ENSG00000130203	exon	chr19	239380531	55848542	2.0997142987195354
chr19	44906710	44906719	10	*	-8.10102	3	0.0016999999876134097	TRUE	ENSG00000130203	0	ENSG00000130203	exon	chr19	241477725.5	33873970.5	2.8336411116951323
chr19	44906720	44906729	10	*	-9.05438	2	5.000000237487257e-4	TRUE	ENSG00000130203	0	ENSG00000130203	exon	chr19	244038603	9361795	4.704180392906163
chr19	44906730	44906739	10	*	-7.5291	4	3.000000142492354e-4	TRUE	ENSG00000130203	0	ENSG00000130203	exon	chr19	239170729.5	5008751	5.577446135661915
chr19	44906740	44906749	10	*	-6.53443	7	0	TRUE	ENSG00000130203	0	ENSG00000130203	exon	chr19	233229405	459452	8.9876198284332
chr19	44906750	44906759	10	*	-5.61286	10	1.0000000474974513e-4	TRUE	ENSG00000130203	0	ENSG00000130203	exon	chr19	224928306	1589519	7.144731156066295
chr19	44906760	44906769	10	*	-5.67106	10	0.15110000174026936	TRUE	ENSG00000130203	0	ENSG00000130203	exon	chr19	225542602	195208583	0.2083834779186827
chr19	44906770	44906779	10	*	-6.06966	8	0.05160000044852495	TRUE	ENSG00000130203	0	ENSG00000130203	exon	chr19	229418180.5	162710282	0.4956743030829162
chr19	44906780	44906789	10	*	-5.99623	9	2.0000000949949026e-4	TRUE	ENSG00000130203	0	ENSG00000130203	exon	chr19	228747113.5	3134516.5	6.1893668041982
chr19	44906790	44906799	10	*	-5.95606	9	0.032000000262632965	TRUE	ENSG00000130203	0	ENSG00000130203	exon	chr19	228372439.5	146251311.5	0.6429389914844948
chr19	44906800	44906809	10	*	-6.43759	7	0.006700000166893006	TRUE	ENSG00000130203	0	ENSG00000130203	exon	chr19	232496054.5	85690588	1.4399975768247746
chr19	44906810	44906819	10	*	-5.92783	9	0.0025000000838190316	TRUE	ENSG00000130203	0	ENSG00000130203	exon	chr19	228106213.5	47890040.5	2.2519081847259326
chr19	44906820	44906829	10	*	-5.33453	11	0.018200000189244746	TRUE	ENSG00000130203	0	ENSG00000130203	exon	chr19	221807558	125312850	0.8237741645344391
chr19	44906830	44906839	10	*	-5.23746	12	0.01000000003259629	TRUE	ENSG00000130203	0	ENSG00000130203	exon	chr19	220647714	101598886	1.1188602169872928
chr19	44906840	44906849	10	*	-5.24328	12	0.004499999980907887	TRUE	ENSG00000130203	0	ENSG00000130203	exon	chr19	220718105	69177068	1.673839202486823
chr19	44906850	44906859	10	*	-5.19886	12	0.012100000039208681	TRUE	ENSG00000130203	0	ENSG00000130203	exon	chr19	220176554.5	109261872	1.0108708054320539
chr19	44906860	44906869	10	*	-5.65996	10	0.004400000022724271	TRUE	ENSG00000130203	0	ENSG00000130203	exon	chr19	225426210	68449583	1.7195416078439534
chr19	44906870	44906879	10	*	-5.64677	10	0.001500000071246177	TRUE	ENSG00000130203	0	ENSG00000130203	exon	chr19	225287335.5	31832303	2.8232027731211287
chr19	44906880	44906889	10	*	-5.58282	10	0.006900000025052577	TRUE	ENSG00000130203	0	ENSG00000130203	exon	chr19	224605159	86578023.5	1.3753182950826748
chr19	44906890	44906899	10	*	-6.05113	8	0.018700000084936618	TRUE	ENSG00000130203	0	ENSG00000130203	exon	chr19	229250745	126312677.5	0.8599269782347999
chr19	44906900	44906909	10	*	-6.677	6	0.007300000125542283	TRUE	ENSG00000130203	0	ENSG00000130203	exon	chr19	234256735.5	89077127.5	1.3949635888568321
chr19	44906910	44906919	10	*	-5.60028	10	0.00770000001648441	TRUE	ENSG00000130203	0	ENSG00000130203	exon	chr19	224793239	91007833	1.304536017124804
chr19	44906920	44906929	10	*	-5.02715	13	0.006800000090152025	TRUE	ENSG00000130203	0	ENSG00000130203	exon	chr19	218005800	86153162	1.3393908656818396
chr19	44906930	44906939	10	*	-6.07559	8	0.014900000113993884	TRUE	ENSG00000130203	0	ENSG00000130203	exon	chr19	229471348.5	117531616.5	0.9652651317775719
chr19	44906940	44906949	10	*	-6.09514	8	0.002900000079534948	TRUE	ENSG00000130203	0	ENSG00000130203	exon	chr19	229645700	53057253	2.113787881929209
chr19	44906950	44906959	10	*	-5.57608	10	0.04360000020824373	TRUE	ENSG00000130203	0	ENSG00000130203	exon	chr19	224532380	157039097	0.5157997300005263
chr19	44906960	44906969	10	*	-6.66946	6	0.021899999934248626	TRUE	ENSG00000130203	0	ENSG00000130203	exon	chr19	234204060.5	132264020.5	0.8243454269772433
chr19	44906970	44906979	10	*	-5.96841	9	0.011299999768380076	TRUE	ENSG00000130203	0	ENSG00000130203	exon	chr19	228488326	106361983.5	1.1031378697476688
chr19	44906980	44906989	10	*	-4.81902	14	0.01359999974956736	TRUE	ENSG00000130203	0	ENSG00000130203	exon	chr19	215217477	113761807	0.9197789523628457
chr19	44906990	44906999	10	*	-4.93761	13	0.059200001135468486	TRUE	ENSG00000130203	0	ENSG00000130203	exon	chr19	216826952	167227559.5	0.37473147096828135
chr19	44907000	44907009	10	*	-4.9217	13	0.025600000424310564	TRUE	ENSG00000130203	0	ENSG00000130203	exon	chr19	216613967	138175316	0.6486263572058706
chr19	44907010	44907019	10	*	-5.93324	9	0.010000000055879355	TRUE	ENSG00000130203	0	ENSG00000130203	exon	chr19	228157182.5	101635303	1.1666264622806028
chr19	44907020	44907029	10	*	-5.94542	9	0.003400000056717545	TRUE	ENSG00000130203	0	ENSG00000130203	exon	chr19	228271888.5	58665902.5	1.9601590676677902
chr19	44907030	44907039	10	*	-5.8618	9	0.0021000000881031154	TRUE	ENSG00000130203	0	ENSG00000130203	exon	chr19	227469917.5	42139276	2.432438331659736
chr19	44907040	44907049	10	*	-6.41553	7	0.07770000039599836	TRUE	ENSG00000130203	0	ENSG00000130203	exon	chr19	232324535.5	175815182	0.4020818678655908
chr19	44907050	44907059	10	*	-6.36728	7	0.21279999911785125	TRUE	ENSG00000130203	0	ENSG00000130203	exon	chr19	231944500.5	204350309.5	0.18273521129465142
chr19	44907060	44907069	10	*	-5.45126	11	0.08039999976754189	TRUE	ENSG00000130203	0	ENSG00000130203	exon	chr19	223154340.5	176853877.5	0.33548401793764754
chr19	44907070	44907079	10	*	-5.43714	11	0.12030000016093254	TRUE	ENSG00000130203	0	ENSG00000130203	exon	chr19	222994093.5	188811485.5	0.2400589703772045
chr19	44907080	44907089	10	*	-4.54418	16	0.1354000002145767	TRUE	ENSG00000130203	0	ENSG00000130203	exon	chr19	211278650.5	192154297	0.1368817530714939
chr19	44907090	44907099	10	*	-5.53723	10	0.06210000086575747	TRUE	ENSG00000130203	0	ENSG00000130203	exon	chr19	224110090.5	168765202.5	0.40919014018649885
chr19	44907100	44907109	10	*	-5.09184	13	0.07600000109523534	TRUE	ENSG00000130203	0	ENSG00000130203	exon	chr19	218837665.5	175138617.5	0.32136384219274816
chr19	44907110	44907119	10	*	-6.05035	8	0.14760000109672547	TRUE	ENSG00000130203	0	ENSG00000130203	exon	chr19	229243715.5	194560215.5	0.2366654523782296
chr19	44907120	44907129	10	*	-6.01595	9	0.07679999899119139	TRUE	ENSG00000130203	0	ENSG00000130203	exon	chr19	228928990	175429109.5	0.38401200894515536
chr19	44907130	44907139	10	*	-7.03081	5	0.01970000019064173	TRUE	ENSG00000130203	0	ENSG00000130203	exon	chr19	236539914	128335079.5	0.8821680710487119
chr19	44907140	44907149	10	*	-7.07465	5	0.33700000047683715	TRUE	ENSG00000130203	0	ENSG00000130203	exon	chr19	236798777	215904918	0.13326552363704589
chr19	44907150	44907159	10	*	-7.12308	5	0.36390000134706496	TRUE	ENSG00000130203	0	ENSG00000130203	exon	chr19	237077565.5	217763471.5	0.12259717694285917
chr19	44907160	44907169	10	*	-7.11395	5	0.06279999949038029	TRUE	ENSG00000130203	0	ENSG00000130203	exon	chr19	237025983	169086478	0.4872839265901036
chr19	44907170	44907179	10	*	-7.09852	5	0.002500000048894435	TRUE	ENSG00000130203	0	ENSG00000130203	exon	chr19	236937189.5	47334985	2.323525890723414
chr19	44907180	44907189	10	*	-7.17521	5	0.016099999938160182	TRUE	ENSG00000130203	0	ENSG00000130203	exon	chr19	237371353.5	120464356	0.9785395049202052
chr19	44907190	44907199	10	*	-6.25101	8	0.019200000166893005	TRUE	ENSG00000130203	0	ENSG00000130203	exon	chr19	230994114.5	127349254.5	0.8590655795479016
chr19	44907200	44907209	10	*	-6.2844	8	0.03469999963417649	TRUE	ENSG00000130203	0	ENSG00000130203	exon	chr19	231272238	149062982	0.6336700686254493
chr19	44907210	44907219	10	*	-7.26365	5	0.003600000112783164	TRUE	ENSG00000130203	0	ENSG00000130203	exon	chr19	237850604	61261384.5	1.9570058117438074
chr19	44907220	44907229	10	*	-8.35785	3	0.0023000000161118805	TRUE	ENSG00000130203	0	ENSG00000130203	exon	chr19	242304925.5	43994041	2.4614437029302847
chr19	44907230	44907239	10	*	-8.36286	3	6.000000284984708e-4	TRUE	ENSG00000130203	0	ENSG00000130203	exon	chr19	242319696.5	11711918	4.370862413328094
chr19	44907240	44907249	10	*	-8.30667	3	0.00740000024670735	TRUE	ENSG00000130203	0	ENSG00000130203	exon	chr19	242149922	89724878	1.4323205767211697
chr19	44907250	44907259	10	*	-9.28423	2	0.025600000098347665	TRUE	ENSG00000130203	0	ENSG00000130203	exon	chr19	244476714.5	138123155.5	0.8237418615232777
chr19	44907260	44907269	10	*	-8.81333	3	0.007500000018626452	TRUE	ENSG00000130203	0	ENSG00000130203	exon	chr19	243512263	89940372.5	1.4369536623697534
chr19	44907270	44907279	10	*	-8.86605	3	0.0029000000446103512	TRUE	ENSG00000130203	0	ENSG00000130203	exon	chr19	243633574	52608574.5	2.2113430940256085
chr19	44907280	44907289	10	*	-9.30376	2	0.0012000000453554094	TRUE	ENSG00000130203	0	ENSG00000130203	exon	chr19	244511266	25042026	3.287477747828734
chr19	44907290	44907299	10	*	-10.3177	2	0.00350000006146729	TRUE	ENSG00000130203	0	ENSG00000130203	exon	chr19	245882944	59810357.5	2.0395044178719846
chr19	44907300	44907309	10	*	-11.2752	1	0.0023000000976026056	TRUE	ENSG00000130203	0	ENSG00000130203	exon	chr19	246654501.5	45211854	2.4477186325824714
chr19	44907310	44907319	10	*	-11.2442	1	0.0019000000669620932	TRUE	ENSG00000130203	0	ENSG00000130203	exon	chr19	246634908.5	38585520	2.676245558497263
chr19	44907320	44907329	10	*	-9.809	2	0.006800000183284282	TRUE	ENSG00000130203	0	ENSG00000130203	exon, intron	chr19	245288365.5	86299255	1.5070587955683434
chr19	44907330	44907339	10	*	-9.91341	2	0.12349999994039536	TRUE	ENSG00000130203	0	ENSG00000130203	intron	chr19	245424600	189559383	0.3726299937551505
chr19	44907340	44907349	10	*	-8.89462	3	0.21560000032186508	TRUE	ENSG00000130203	0	ENSG00000130203	intron	chr19	243697765.5	204694256	0.25162240390392177
chr19	44907350	44907359	10	*	-8.79193	3	0.08209999930113554	TRUE	ENSG00000130203	0	ENSG00000130203	intron	chr19	243461887.5	177489328.5	0.4559636591586856
chr19	44907360	44907369	10	*	-8.9631	3	6.000000168569386e-4	TRUE	ENSG00000130203	0	ENSG00000130203	intron	chr19	243847417.5	10579722	4.5266050695696
chr19	44907370	44907379	10	*	-9.01062	2	0.0022000000695697962	TRUE	ENSG00000130203	0	ENSG00000130203	intron	chr19	243948318.5	43344267.5	2.4926624315992565
chr19	44907380	44907389	10	*	-8.07946	4	0.005500000016763806	TRUE	ENSG00000130203	0	ENSG00000130203	intron	chr19	241402971	77363123.5	1.6417254825284548
chr19	44907390	44907399	10	*	-8.07457	4	0.005600000079721212	TRUE	ENSG00000130203	0	ENSG00000130203	intron	chr19	241385832.5	78325673.5	1.623783828342856
chr19	44907400	44907409	10	*	-7.54731	4	0.0014000000432133675	TRUE	ENSG00000130203	0	ENSG00000130203	intron	chr19	239255960.5	28873866	3.050718674555733
chr19	44907410	44907419	10	*	-7.13912	5	0.005500000109896064	TRUE	ENSG00000130203	0	ENSG00000130203	intron	chr19	237168558	77703987.5	1.6098522212797124
chr19	44907420	44907429	10	*	-7.21278	5	0.06890000030398369	TRUE	ENSG00000130203	0	ENSG00000130203	intron	chr19	237577542.5	172057564	0.46550715162976614
chr19	44907430	44907439	10	*	-7.2669	5	0.1388999991118908	TRUE	ENSG00000130203	0	ENSG00000130203	intron	chr19	237867811	192862208.5	0.30258958120058277
chr19	44907440	44907449	10	*	-7.3573	5	0.08519999922718853	TRUE	ENSG00000130203	0	ENSG00000130203	intron	chr19	238336373	178621485.5	0.41609351537529593
chr19	44907450	44907459	10	*	-6.74236	6	9.000000427477062e-4	TRUE	ENSG00000130203	0	ENSG00000130203	intron	chr19	234706794.5	18914340	3.633307266131314
chr19	44907460	44907469	10	*	-7.79449	4	8.00000037997961e-4	TRUE	ENSG00000130203	0	ENSG00000130203	intron	chr19	240329475.5	16533916	3.8615132329289703
chr19	44907470	44907479	10	*	-7.78474	4	0.0015000000479631127	TRUE	ENSG00000130203	0	ENSG00000130203	intron	chr19	240289407.5	30960587	2.956268322853349
chr19	44907480	44907489	10	*	-6.73865	6	0.014599999878555536	TRUE	ENSG00000130203	0	ENSG00000130203	intron	chr19	234681496	116602013.5	1.0091113923361794
chr19	44907490	44907499	10	*	-6.70246	6	0.006500000134110451	TRUE	ENSG00000130203	0	ENSG00000130203	intron	chr19	234432742.5	84431459	1.4733215309864116
chr19	44907500	44907509	10	*	-6.75238	6	0.0039000000804662706	TRUE	ENSG00000130203	0	ENSG00000130203	intron	chr19	234774673	64096452.5	1.872960365555599
chr19	44907510	44907519	10	*	-5.74935	10	4.000000189989805e-4	TRUE	ENSG00000130203	0	ENSG00000130203	intron	chr19	226349595.5	7109792	4.992601564379361
chr19	44907520	44907529	10	*	-6.2886	8	0.0018000000505708157	TRUE	ENSG00000130203	0	ENSG00000130203	intron	chr19	231306769	36423643.5	2.6668603367293886
chr19	44907530	44907539	10	*	-6.71569	6	0.013500000047497452	TRUE	ENSG00000130203	0	ENSG00000130203	intron	chr19	234524027.5	113599778	1.0457757220891992
chr19	44907540	44907549	10	*	-7.13981	5	0.005399999883957207	TRUE	ENSG00000130203	0	ENSG00000130203	intron	chr19	237172414.5	76395292.5	1.634380573097242
chr19	44907550	44907559	10	*	-7.54405	4	0.0036000000312924386	TRUE	ENSG00000130203	0	ENSG00000130203	intron	chr19	239240743.5	60633131	1.9802848782686062
chr19	44907560	44907569	10	*	-7.89995	4	0.03790000025182962	TRUE	ENSG00000130203	0	ENSG00000130203	intron	chr19	240746353	152215241.5	0.6614011183361896
chr19	44907570	44907579	10	*	-9.35757	2	0.045400000363588336	TRUE	ENSG00000130203	0	ENSG00000130203	intron	chr19	244604958.5	158422457.5	0.6266767875933363
chr19	44907580	44907589	10	*	-8.28827	3	0.016499999910593033	TRUE	ENSG00000130203	0	ENSG00000130203	intron	chr19	242092892.5	121409103.5	0.9956841226620778
chr19	44907590	44907599	10	*	-7.16972	5	0.001500000013038516	TRUE	ENSG00000130203	0	ENSG00000130203	intron	chr19	237340948.5	30211380	2.973797040257378
chr19	44907600	44907609	10	*	-7.21609	5	0.007700000039767474	TRUE	ENSG00000130203	0	ENSG00000130203	intron	chr19	237595506	91046649	1.3838297240866924
chr19	44907610	44907619	10	*	-8.72769	3	5.000000237487257e-4	TRUE	ENSG00000130203	0	ENSG00000130203	intron	chr19	243307101	9361795	4.699849442241419
chr19	44907620	44907629	10	*	-7.77603	4	0	TRUE	ENSG00000130203	0	ENSG00000130203	intron	chr19	240253689	459452	9.0304287201004
chr19	44907630	44907639	10	*	-7.78173	4	0.0010000000358559192	TRUE	ENSG00000130203	0	ENSG00000130203	intron	chr19	240277138.5	20381028	3.559400661145742
chr19	44907640	44907649	10	*	-6.77086	6	0.0010000000358559192	TRUE	ENSG00000130203	0	ENSG00000130203	intron	chr19	234898880.5	20381028	3.526741111013467
chr19	44907650	44907659	10	*	-6.77835	6	5.000000237487257e-4	TRUE	ENSG00000130203	0	ENSG00000130203	intron	chr19	234948938	9361795	4.649418262391172
chr19	44907660	44907669	10	*	-6.7971	6	0.0015000000363215803	TRUE	ENSG00000130203	0	ENSG00000130203	intron	chr19	235073264	30553979	2.9436782862981987
chr19	44907670	44907679	10	*	-6.80695	6	0.0013000000617466867	TRUE	ENSG00000130203	0	ENSG00000130203	intron	chr19	235138446.5	27830672	3.07876279773768
chr19	44907680	44907689	10	*	-6.82368	6	0.0020000000833533703	TRUE	ENSG00000130203	0	ENSG00000130203	intron	chr19	235248051.5	40525006.5	2.537298451269602
chr19	44907690	44907699	10	*	-6.8291	6	0.0012000000569969416	TRUE	ENSG00000130203	0	ENSG00000130203	intron	chr19	235283228.5	25711930	3.1938886742412724
chr19	44907700	44907709	10	*	-6.80749	6	5.000000237487257e-4	TRUE	ENSG00000130203	0	ENSG00000130203	intron	chr19	235141973.5	9361795	4.650603102886514
chr19	44907710	44907719	10	*	-5.86483	9	0.002400000090710819	TRUE	ENSG00000130203	0	ENSG00000130203	intron	chr19	227499586.5	46580438	2.288067812576873
chr19	44907720	44907729	10	*	-6.36404	7	0.004300000052899123	TRUE	ENSG00000130203	0	ENSG00000130203	intron	chr19	231918767	67707859	1.776224363003746
chr19	44907730	44907739	10	*	-6.34866	7	0.008899999991990626	TRUE	ENSG00000130203	0	ENSG00000130203	intron	chr19	231795407.5	96839326	1.259187039546724
chr19	44907740	44907749	10	*	-6.31895	7	0.0020000000251457093	TRUE	ENSG00000130203	0	ENSG00000130203	intron	chr19	231555435.5	39349261	2.5569491765398107
chr19	44907750	44907759	10	*	-6.31829	7	0.08119999943301082	TRUE	ENSG00000130203	0	ENSG00000130203	intron	chr19	231550072	177151593.5	0.38633976291371785
chr19	44907760	44907769	10	*	-5.77037	9	0.1349999986588955	TRUE	ENSG00000130203	0	ENSG00000130203	exon	chr19	226562424	192062789	0.23833057339874383
chr19	44907770	44907779	10	*	-5.97015	9	0.005200000002514571	TRUE	ENSG00000130203	0	ENSG00000130203	exon	chr19	228504657.5	75046448.5	1.6063678669008432
chr19	44907780	44907789	10	*	-5.97901	9	0.0025000000605359674	TRUE	ENSG00000130203	0	ENSG00000130203	exon	chr19	228587263	47527224	2.2659189747072386
chr19	44907790	44907799	10	*	-5.5508	10	0.0019000000902451575	TRUE	ENSG00000130203	0	ENSG00000130203	exon	chr19	224257941	39002644	2.5235152389520965
chr19	44907800	44907809	10	*	-5.53474	10	0.0029000000446103512	TRUE	ENSG00000130203	0	ENSG00000130203	exon	chr19	224082975	52608574.5	2.090663178396009
chr19	44907810	44907819	10	*	-5.46572	11	0.0011000000289641322	TRUE	ENSG00000130203	0	ENSG00000130203	exon	chr19	223317482	22239025.5	3.3279307177427886
chr19	44907820	44907829	10	*	-5.42126	11	0.010900000005494802	TRUE	ENSG00000130203	0	ENSG00000130203	exon	chr19	222812948	105029301	1.0850412062370915
chr19	44907830	44907839	10	*	-5.98858	9	0.16059999838471412	TRUE	ENSG00000130203	0	ENSG00000130203	exon	chr19	228676080	196862026.5	0.21612061381319567
chr19	44907840	44907849	10	*	-5.96596	9	0.7624999940395355	TRUE	ENSG00000130203	0	ENSG00000130203	exon	chr19	228465408	234735348.5	-0.039059368816400535
chr19	44907850	44907859	10	*	-5.95649	9	0.1020999982370995	TRUE	ENSG00000130203	0	ENSG00000130203	exon	chr19	228376563.5	184038090	0.3114102168626803
chr19	44907860	44907869	10	*	-5.9719	9	0.29550000331364573	TRUE	ENSG00000130203	0	ENSG00000130203	exon	chr19	228521034	212685215	0.10360721631201297
chr19	44907870	44907879	10	*	-6.97222	6	0.9863999962806702	TRUE	ENSG00000130203	0	ENSG00000130203	exon	chr19	236185006.5	243070268.5	-0.04145605632230291
chr19	44907880	44907889	10	*	-6.88512	6	0.9993000030517578	TRUE	ENSG00000130203	0	ENSG00000130203	exon	chr19	235643257	246445937.5	-0.0646668005137662
chr19	44907890	44907899	10	*	-8.09147	4	0.9955999970436096	TRUE	ENSG00000130203	0	ENSG00000130203	exon	chr19	241444686	244582938	-0.01863105427076917
chr19	44907900	44907909	10	*	-6.94709	6	0.9956999957561493	TRUE	ENSG00000130203	0	ENSG00000130203	exon	chr19	236030281.5	244609475	-0.05150832605552059
chr19	44907910	44907919	10	*	-6.72179	6	0.9937000036239624	TRUE	ENSG00000130203	0	ENSG00000130203	exon	chr19	234565963.5	244135703.5	-0.05768960925707904
chr19	44907920	44907929	10	*	-6.68061	6	0.9640999972820282	TRUE	ENSG00000130203	0	ENSG00000130203	exon	chr19	234281788.5	241465915	-0.04357474147231497
chr19	44907930	44907939	10	*	-7.72072	4	0.9913000106811524	TRUE	ENSG00000130203	0	ENSG00000130203	exon	chr19	240022498	243708937.5	-0.02198951962952633
chr19	44907940	44907949	10	*	-7.75341	4	0.9992000102996826	TRUE	ENSG00000130203	0	ENSG00000130203	exon	chr19	240159653	246396650.5	-0.036988846700978815
chr19	44907950	44907959	10	*	-7.82637	4	0.9124000072479248	TRUE	ENSG00000130203	0	ENSG00000130203	exon, intron	chr19	240458535	239348681	0.006674279436643217
chr19	44907960	44907969	10	*	-7.80493	4	0.07739999891491607	TRUE	ENSG00000130203	0	ENSG00000130203	intron	chr19	240371889	175671664	0.45238668360121
chr19	44907970	44907979	10	*	-7.75074	4	0.0014999999548308551	TRUE	ENSG00000130203	0	ENSG00000130203	intron	chr19	240148396.5	30078890	2.997102942160837
chr19	44907980	44907989	10	*	-7.689	4	0.0065000000642612575	TRUE	ENSG00000130203	0	ENSG00000130203	intron	chr19	239886976	84265079	1.5093480518718843
chr19	44907990	44907999	10	*	-7.12296	5	0.002900000149384141	TRUE	ENSG00000130203	0	ENSG00000130203	intron	chr19	237076857.5	53389452.5	2.1507281799486386
chr19	44908000	44908009	10	*	-7.5438	4	0.0029000000446103512	TRUE	ENSG00000130203	0	ENSG00000130203	intron	chr19	239239552	52608574.5	2.185086057174892
chr19	44908010	44908019	10	*	-7.40976	5	0.0018000000156462193	TRUE	ENSG00000130203	0	ENSG00000130203	intron	chr19	238599586	35827727.5	2.735443096238567
chr19	44908020	44908029	10	*	-7.42037	5	0.0015000000479631127	TRUE	ENSG00000130203	0	ENSG00000130203	intron	chr19	238651747	30960587	2.9464021676157985
chr19	44908030	44908039	10	*	-8.39183	3	5.000000237487257e-4	TRUE	ENSG00000130203	0	ENSG00000130203	intron	chr19	242405825	9361795	4.694495382926086
chr19	44908040	44908049	10	*	-8.44006	3	3.000000142492354e-4	TRUE	ENSG00000130203	0	ENSG00000130203	intron	chr19	242546095	5008751	5.597664249366471
chr19	44908050	44908059	10	*	-8.41519	3	0.0026000000070780516	TRUE	ENSG00000130203	0	ENSG00000130203	intron	chr19	242474262	48269547	2.32864642461786
chr19	44908060	44908069	10	*	-9.41756	2	0.004100000055041164	TRUE	ENSG00000130203	0	ENSG00000130203	intron	chr19	244705842.5	65853249.5	1.8937220105340338
chr19	44908070	44908079	10	*	-7.88104	4	0.00320000002393499	TRUE	ENSG00000130203	0	ENSG00000130203	intron	chr19	240673183	56067704.5	2.101833488607101
chr19	44908080	44908089	10	*	-9.00953	3	5.000000237487257e-4	TRUE	ENSG00000130203	0	ENSG00000130203	intron	chr19	243946047.5	9361795	4.703633124206947
chr19	44908090	44908099	10	*	-8.47548	3	6.000000284984708e-4	TRUE	ENSG00000130203	0	ENSG00000130203	intron	chr19	242645987	11711918	4.37280373731569
chr19	44908100	44908109	10	*	-8.08779	4	0.002099999983329326	TRUE	ENSG00000130203	0	ENSG00000130203	intron	chr19	241431997.5	40712267.5	2.568081411428778
chr19	44908110	44908119	10	*	-7.69659	4	0.015500000223983079	TRUE	ENSG00000130203	0	ENSG00000130203	intron	chr19	239919711.5	119125823.5	1.0100655051834804
chr19	44908120	44908129	10	*	-6.21978	8	0.016800000006332992	TRUE	ENSG00000130203	0	ENSG00000130203	intron	chr19	230730840	122152083.5	0.9175323794580578
chr19	44908130	44908139	10	*	-7.59471	4	0.005199999990873038	TRUE	ENSG00000130203	0	ENSG00000130203	intron	chr19	239471231.5	75009672	1.6747038117918418
chr19	44908140	44908149	10	*	-7.40968	5	0.006400000001303851	TRUE	ENSG00000130203	0	ENSG00000130203	intron	chr19	238599191	83453046.5	1.5155525293570422
chr19	44908150	44908159	10	*	-7.71125	4	0.013300000049639493	TRUE	ENSG00000130203	0	ENSG00000130203	intron	chr19	239982441.5	113024285	1.086296062712263
chr19	44908160	44908169	10	*	-7.14914	5	0.004500000074040144	TRUE	ENSG00000130203	0	ENSG00000130203	intron	chr19	237225037	69614894.5	1.7687883646260256
chr19	44908170	44908179	10	*	-8.13949	3	4.000000189989805e-4	TRUE	ENSG00000130203	0	ENSG00000130203	intron	chr19	241609446	7109792	5.086725695564392
chr19	44908180	44908189	10	*	-8.19143	3	8.00000037997961e-4	TRUE	ENSG00000130203	0	ENSG00000130203	intron	chr19	241782961.5	16533916	3.870212213649881
chr19	44908190	44908199	10	*	-9.03687	2	0.0013000000384636224	TRUE	ENSG00000130203	0	ENSG00000130203	intron	chr19	244002871.5	26719907	3.190911234402448
chr19	44908200	44908209	10	*	-9.0688	2	0.004500000097323209	TRUE	ENSG00000130203	0	ENSG00000130203	intron	chr19	244067700.5	69736491.5	1.8072956960850823
chr19	44908210	44908219	10	*	-9.06747	2	0.003900000103749335	TRUE	ENSG00000130203	0	ENSG00000130203	intron	chr19	244065043.5	64242909.5	1.9256565405106845
chr19	44908220	44908229	10	*	-8.52676	3	0.008700000122189522	TRUE	ENSG00000130203	0	ENSG00000130203	intron	chr19	242787525	96123850	1.336727956125118
chr19	44908230	44908239	10	*	-9.02448	2	0.0010000000358559192	TRUE	ENSG00000130203	0	ENSG00000130203	intron	chr19	243977201	20381028	3.581447611552977
chr19	44908240	44908249	10	*	-9.43534	2	0.0027000000118277967	TRUE	ENSG00000130203	0	ENSG00000130203	intron	chr19	244735345	49666843.5	2.3008675058447103
chr19	44908250	44908259	10	*	-10.2747	2	0.0030000000493600964	TRUE	ENSG00000130203	0	ENSG00000130203	intron	chr19	245838748	53912609	2.189017691846905
chr19	44908260	44908269	10	*	-11.6668	1	0.012200000148732215	TRUE	ENSG00000130203	0	ENSG00000130203	intron	chr19	246882888.5	109680571	1.1705188595194156
chr19	44908270	44908279	10	*	-11.6715	1	0.013300000131130219	TRUE	ENSG00000130203	0	ENSG00000130203	intron	chr19	246885445	113073667.5	1.126578790827474
chr19	44908280	44908289	10	*	-11.6542	1	0.0012000000337138773	TRUE	ENSG00000130203	0	ENSG00000130203	intron	chr19	246876061	24504269.5	3.3326819043355
chr19	44908290	44908299	10	*	-11.6827	1	0.003300000075250864	TRUE	ENSG00000130203	0	ENSG00000130203	intron	chr19	246891225.5	57740435	2.0962216825115423
chr19	44908300	44908309	10	*	-12.1358	1	0.006800000136718154	TRUE	ENSG00000130203	0	ENSG00000130203	intron	chr19	247111568.5	86246406.5	1.5186262993251205
chr19	44908310	44908319	10	*	-12.6905	1	5.000000237487257e-4	TRUE	ENSG00000130203	0	ENSG00000130203	intron	chr19	247334238	9361795	4.723532978842987
chr19	44908320	44908329	10	*	-11.5603	1	0.0019000000669620932	TRUE	ENSG00000130203	0	ENSG00000130203	intron	chr19	246824621	38585520	2.6773548583691555
chr19	44908330	44908339	10	*	-12.641	1	0.0011000000522471964	TRUE	ENSG00000130203	0	ENSG00000130203	intron	chr19	247315795	23519659.5	3.3944153022393477
chr19	44908340	44908349	10	*	-13.3293	1	0.0018000000505708157	TRUE	ENSG00000130203	0	ENSG00000130203	intron	chr19	247543820.5	36423643.5	2.7647367862509515
chr19	44908350	44908359	10	*	-12.8787	1	0.0028000000747852027	TRUE	ENSG00000130203	0	ENSG00000130203	intron	chr19	247400904	51740166.5	2.2574941701752396
chr19	44908360	44908369	10	*	-11.9048	1	0.004200000071432441	TRUE	ENSG00000130203	0	ENSG00000130203	intron	chr19	247004082	66899907	1.8844587736089864
chr19	44908370	44908379	10	*	-12.668	1	0.008800000022165477	TRUE	ENSG00000130203	0	ENSG00000130203	intron	chr19	247325793	96421753.5	1.3589821311508266
chr19	44908380	44908389	10	*	-13.2362	1	0.014500000514090061	TRUE	ENSG00000130203	0	ENSG00000130203	intron	chr19	247515755	116559508	1.0864536663974769
chr19	44908390	44908399	10	*	-13.9386	1	0.004700000118464232	TRUE	ENSG00000130203	0	ENSG00000130203	intron	chr19	247708766.5	71522774	1.7921703295420153
chr19	44908400	44908409	10	*	-13.2222	1	0.002600000042002648	TRUE	ENSG00000130203	0	ENSG00000130203	intron	chr19	247511462.5	48625720	2.347703822045592
chr19	44908410	44908419	10	*	-13.108	1	0.025900000287219883	TRUE	ENSG00000130203	0	ENSG00000130203	intron	chr19	247475540.5	138585680	0.8365077498827376
chr19	44908420	44908429	10	*	-13.3842	1	5.000000237487257e-4	TRUE	ENSG00000130203	0	ENSG00000130203	intron	chr19	247560041.5	9361795	4.7248494847141
chr19	44908430	44908439	10	*	-14.1099	1	0.0037000000360421837	TRUE	ENSG00000130203	0	ENSG00000130203	intron	chr19	247750538.5	61726429.5	2.0049279454766236
chr19	44908440	44908449	10	*	-14.1393	1	3.000000142492354e-4	TRUE	ENSG00000130203	0	ENSG00000130203	intron	chr19	247757477	5008751	5.6283338938216305
chr19	44908450	44908459	10	*	-14.3198	1	0.0021000000298954545	TRUE	ENSG00000130203	0	ENSG00000130203	intron	chr19	247799333.5	41040929.5	2.5940369963393675
chr19	44908460	44908469	10	*	-14.5555	1	7.000000216066838e-4	TRUE	ENSG00000130203	0	ENSG00000130203	intron	chr19	247851106	13028006.5	4.249785446886133
chr19	44908470	44908479	10	*	-14.9768	1	9.00000031106174e-4	TRUE	ENSG00000130203	0	ENSG00000130203	intron	chr19	247936901.5	17959193	3.787178580971148
chr19	44908480	44908489	10	*	-14.7132	1	0.008199999947100878	TRUE	ENSG00000130203	0	ENSG00000130203	intron	chr19	247884200.5	93450111	1.4073980379750899
chr19	44908490	44908499	10	*	-15.0905	1	8.00000037997961e-4	TRUE	ENSG00000130203	0	ENSG00000130203	intron	chr19	247959057.5	16533916	3.906601557904982
chr19	44908500	44908509	10	*	-15.6363	1	0.0028000001097097994	TRUE	ENSG00000130203	0	ENSG00000130203	intron	chr19	248056481.5	52064884	2.252286097394112
chr19	44908510	44908519	10	*	-15.757	1	0.0023000000044703485	TRUE	ENSG00000130203	0	ENSG00000130203	intron	chr19	248076835.5	43908252	2.498223021356768
chr19	44908520	44908529	10	*	-15.2327	1	0.10190000059083104	TRUE	ENSG00000130203	0	ENSG00000130203	intron	chr19	247985562.5	183999733	0.430552457823622
chr19	44908530	44908539	10	*	-15.885	1	0.4274000018835068	TRUE	ENSG00000130203	0	ENSG00000130203	exon, intron	chr19	248097823.5	221609615	0.1628886017753596
chr19	44908540	44908549	10	*	-15.9002	1	0.8874000132083892	TRUE	ENSG00000130203	0	ENSG00000130203	exon	chr19	248100194.5	238522023.5	0.05680038522191632
chr19	44908550	44908559	10	*	-14.9618	1	0.9790000021457672	TRUE	ENSG00000130203	0	ENSG00000130203	exon	chr19	247934063.5	242406730	0.032526742698804297
chr19	44908560	44908569	10	*	-15.0986	1	0.9578000068664551	TRUE	ENSG00000130203	0	ENSG00000130203	exon	chr19	247960562	241149276	0.04018420023509186
chr19	44908570	44908579	10	*	-15.9199	1	0.5622999936342239	TRUE	ENSG00000130203	0	ENSG00000130203	exon	chr19	248103411	227905760	0.12250418280259534
chr19	44908580	44908589	10	*	-16.7093	1	0.4867000043392181	TRUE	ENSG00000130203	0	ENSG00000130203	exon	chr19	248220892.5	224653331	0.14392409747565652
chr19	44908590	44908599	10	*	-17.3426	1	0.321599998138845	TRUE	ENSG00000130203	0	ENSG00000130203	exon	chr19	248303799.5	214762624	0.20936340037316498
chr19	44908600	44908609	10	*	-17.7462	1	0.014999999979045242	TRUE	ENSG00000130203	0	ENSG00000130203	exon	chr19	248351671	117713737.5	1.0771017573092854
chr19	44908610	44908619	10	*	-18.3049	1	0.272299998998642	TRUE	ENSG00000130203	0	ENSG00000130203	exon	chr19	248412575	210643803	0.2379327332943329
chr19	44908620	44908629	10	*	-19.41	1	0.31239999979734423	TRUE	ENSG00000130203	0	ENSG00000130203	exon	chr19	248518612	214053977.5	0.21537925822683912
chr19	44908630	44908639	10	*	-18.8792	1	0.9072000026702881	TRUE	ENSG00000130203	0	ENSG00000130203	exon	chr19	248470088	239170570.5	0.05503230433531703
chr19	44909230	44909239	10	*	-18.1504	1	6.000000168569386e-4	TRUE	ENSG00000130203	0	ENSG00000130203	exon	chr19	248396251	10579722	4.553269775563049
chr19	44909240	44909249	10	*	-17.6776	1	0.005099999951198697	TRUE	ENSG00000130203	0	ENSG00000130203	exon	chr19	248343727	74135533.5	1.7441012019628626
chr19	44909250	44909259	10	*	-17.6861	1	7.000000332482159e-4	TRUE	ENSG00000130203	0	ENSG00000130203	exon	chr19	248344687.5	14121188	4.136410514320207
chr19	44909260	44909269	10	*	-17.4075	1	1.0000000474974513e-4	TRUE	ENSG00000130203	0	ENSG00000130203	exon	chr19	248311689.5	1589519	7.287418107529428
chr19	44909270	44909279	10	*	-16.1482	1	0.004000000143423677	TRUE	ENSG00000130203	0	ENSG00000130203	exon	chr19	248139617.5	65352314	1.9248418664698552
chr19	44909280	44909289	10	*	-16.1495	1	0.004999999911524356	TRUE	ENSG00000130203	0	ENSG00000130203	exon	chr19	248139797	73301156	1.7592452794363043
chr19	44909290	44909299	10	*	-15.9182	1	0.0028000000631436704	TRUE	ENSG00000130203	0	ENSG00000130203	exon	chr19	248103143	51583082	2.265970132227453
chr19	44909340	44909349	10	*	-12.7397	1	0.001700000057462603	TRUE	ENSG00000130203	0	ENSG00000130203	exon	chr19	247351950.5	34923574	2.8242921621490398
chr19	44909350	44909359	10	*	-12.5054	1	0.010700000054202973	TRUE	ENSG00000130203	0	ENSG00000130203	exon	chr19	247264425.5	104344378	1.2447018195923003
chr19	44909360	44909369	10	*	-12.4679	1	0.20089999921619892	TRUE	ENSG00000130203	0	ENSG00000130203	exon	chr19	247249665	202847995.5	0.2855695200554661
