# Supplementary material for: Human-lineage-specific genomic elements are associated with neurodegenerative disease and APOE transcript usage
Source: Nat Commun. 2021 Apr 6;12:2076. doi: 10.1038/s41467-021-22262-5 (PMC8024253; doi:10.1038/s41467-021-22262-5)
Supplement: Supplementary file 3 — Source Data [file 41467_2021_22262_MOESM3_ESM.zip › Sourcedata_SupplementaryFig6.csv]

sample_ID	intron1_cov	intron2_cov	intron3_cov	APOE_cov
human1	1719	1349	1289	1904302
human2	7576	3355	6522	4056495
human3	4739	2366	4194	3711946
chimp1	2990	382	249	2187639
chimp2	2553	1161	483	2287093
chimp3	2669	706	3459	2015365
